# Supplementary material for: Associations of Genetic Variants in the PSCA, MUC1 and PLCE1 Genes with Stomach Cancer Susceptibility in a Chinese Population
Source: PLoS One. 2015 Feb 6;10(2):e0117576. doi: 10.1371/journal.pone.0117576 (PMC4319726; doi:10.1371/journal.pone.0117576)
Supplement: S1 Data — (XLS) [file pone.0117576.s001.xls]

## Sheet: original data
status	record	gender	age	smoking_status	packyear	drink_status	BMI	site	TNM	RS2274223	rs4072037	rs2294008	rs2976392
0	C001	1	43	0	0	30	24.1481	-1	-1	AG	TC	CC	GG
0	C002	1	76	0	0	0	28.4691	-1	-1	AA	TT	CC	GG
0	C003	1	75	0	0	30	24.03	-1	-1	AA	TC	TC	AG
0	C004	1	52	0	0	0	21.1956	-1	-1	AA	TC	CC	AG
0	C005	1	59	0	0	31	29.3937	-1	-1	AA	TC	CC	GG
0	C006	1	55	0	0	0	24.1473	-1	-1	AA	TT	TT	AA
0	C007	1	54	0	0	0	22.3039	-1	-1	AA	TT	CC	GG
0	C008	1	52	0	0	0	25.677	-1	-1	AG	TT	CC	AG
0	C009	1	74	1	0	0	24.5078	-1	-1	AA	TC	TC	AA
0	C010	1	52	0	0	0	27.079	-1	-1	AA	TC	TC	AG
0	C011	1	49	0	0	0	24.8754	-1	-1	GG	TT	TT	AA
0	C012	1	46	0	0	0	23.3596	-1	-1	AG	TT	CC	GG
0	C013	1	72	0	0	0	18.5697	-1	-1	GG	TT	TC	AA
0	C014	1	57	0	0	15	24.7996	-1	-1	AA	TT	TC	AG
0	C015	1	74	0	0	0	26.9107	-1	-1	AG	TC	CC	GG
0	C016	1	57	0	0	0	23.9883	-1	-1	AG	TT	CC	GG
0	C017	1	56	0	0	0	24.0009	-1	-1	AG	TT	CC	GG
0	C018	1	54	0	0	0	25.977	-1	-1	AA	TT	CC	GG
0	C019	1	59	0	0	0	31.863	-1	-1	AA	TT	CC	GG
0	C020	1	74	0	0	0	27.1012	-1	-1	GG	TT	CC	GG
0	C021	1	74	0	0	30	27.6193	-1	-1	AA	TT	CC	GG
0	C022	1	76	0	0	0	22.2245	-1	-1	AA	TT	CC	GG
0	C023	1	60	0	0	30	23.913	-1	-1	AG	TT	TT	AG
0	C024	1	60	0	0	30	22.4533	-1	-1	AA	TT	TT	AG
0	C025	1	55	0	0	0	29.257	-1	-1	AA	TT	CC	GG
0	C026	1	57	0	0	0	23.4913	-1	-1	AA	TT	TC	AG
0	C027	1	72	0	0	0	23.4766	-1	-1	AA	TT	TC	AG
0	C028	1	56	0	0	0	22.9525	-1	-1	AG	TC	CC	GG
0	C029	1	58	0	0	0	25.1288	-1	-1	AA	TT	TT	AA
0	C030	1	73	0	0	0	21.8611	-1	-1	AG	TC	TC	AG
0	C031	1	73	0	0	0	25.0205	-1	-1	AG	TT	CC	GG
0	C032	1	60	0	0	30	20.5717	-1	-1	AA	TT	TC	GG
0	C033	1	57	0	0	0	24.0546	-1	-1	AG	CC	CC	GG
0	C034	1	69	0	0	0	22.7193	-1	-1	AA	TT	TC	AG
0	C035	1	61	0	0	0	25.677	-1	-1	AG	TT	TC	AG
0	C036	1	54	0	0	0	20.8397	-1	-1	AA	TT	CC	GG
0	C037	1	57	0	0	0	23.8057	-1	-1	AG	TT	TC	AG
0	C038	1	56	0	0	0	22.5139	-1	-1	AA	TT	CC	GG
0	C039	1	69	0	0	0	29.2284	-1	-1	AA	TC	TC	GG
0	C040	1	58	0	0	0	22.4643	-1	-1	AA	TT	TC	AG
0	C041	1	61	0	0	0	21.6575	-1	-1	AG	TT	CC	GG
0	C042	1	61	0	0	0	22.5139	-1	-1	GG	TT	TC	AG
0	C043	1	70	0	0	0	19.8268	-1	-1	AA	TT	TT	AA
0	C044	1	55	0	0	0	20.5965	-1	-1	AA	TT	CC	GG
0	C045	1	71	0	0	0	30.891	-1	-1	AA	TT	TC	AG
0	C046	1	71	0	0	30	26.1429	-1	-1	AA	TT	TC	AG
0	C047	1	59	0	0	0	24.5078	-1	-1	AA	TT	CC	GG
0	C048	1	51	0	0	0	24.3355	-1	-1	AG	TC	CC	AG
0	C049	1	54	0	0	30	24.7356	-1	-1	AA	TC	TC	AG
0	C050	1	52	0	0	0	20.8141	-1	-1	GG	TT	CC	AA
0	C051	1	61	0	0	0	28.7887	-1	-1	GG	TC	TC	AG
0	C052	1	82	0	0	0	25.9108	-1	-1	AA	TC	TC	AG
0	C053	1	55	0	0	0	23.7583	-1	-1	AA	TT	CC	AA
0	C054	1	69	0	0	0	32.9122	-1	-1	AA	TT	TT	GG
0	C055	1	69	0	0	0	32.0406	-1	-1	AA	TC	TC	GG
0	C056	1	49	0	0	0	23.4323	-1	-1	AA	TT	TC	AG
0	C057	1	58	0	0	0	21.7397	-1	-1	AA	TT	TC	AG
0	C058	1	80	0	0	0	29.6288	-1	-1	AA	TC	TT	AG
0	C059	1	60	0	0	0	18.2396	-1	-1	AA	CC	TT	AG
0	C060	1	61	0	0	0	20.9432	-1	-1	AA	TT	CC	GG
0	C061	1	51	0	0	0	29.5289	-1	-1	AG	TT	CC	GG
0	C062	1	83	0	0	0	25.9199	-1	-1	AG	TT	CC	GG
0	C063	1	68	0	0	0	22.6311	-1	-1	AA	TT	TT	AG
0	C064	1	64	0	0	0	23.0581	-1	-1	AG	CC	TT	AA
0	C065	1	58	0	0	0	25.5578	-1	-1	AA	TT	CC	GG
0	C066	1	66	0	0	30	28.6398	-1	-1	AG	TT	TC	AG
0	C067	1	67	0	0	60	23.9481	-1	-1	AA	TT	TC	AG
0	C068	1	66	0	0	0	28.8159	-1	-1	AA	TT	TT	AG
0	C069	1	79	0	0	0	25.7721	-1	-1	AA	TT	CC	GG
0	C070	1	63	0	0	0	25.7409	-1	-1	AA	TT	TC	AG
0	C071	1	63	0	0	0	25.3418	-1	-1	AA	TT	CC	GG
0	C072	1	65	0	0	0	27.8407	-1	-1	AA	TT	TC	AG
0	C073	1	62	0	0	60	22.0828	-1	-1	AA	TT	TC	AG
0	C074	1	65	0	0	0	30.3848	-1	-1	AA	TT	TC	AG
0	C075	1	67	0	0	0	26.8478	-1	-1	AA	TT	CC	GG
0	C076	1	67	0	0	0	29.5156	-1	-1	AA	TC	TC	AG
0	C077	1	65	0	0	0	25.6094	-1	-1	AA	TT	TC	AG
0	C078	1	65	0	0	0	25.677	-1	-1	AA	TT	TT	AA
0	C079	1	64	0	0	0	27.8977	-1	-1	AG	TT	TC	GG
0	C080	1	65	0	0	60	29.3987	-1	-1	AA	TT	CC	GG
0	C081	1	65	0	0	0	24.8751	-1	-1	AA	TT	TC	AG
0	C082	1	65	0	0	30	23.9591	-1	-1	AA	TT	CC	GG
0	C083	1	66	0	0	0	25.6755	-1	-1	AA	TT	CC	GG
0	C084	1	65	0	0	0	27.6193	-1	-1	AA	TT	TC	AG
0	C085	1	66	0	0	0	25.0346	-1	-1	AA	TT	CC	GG
0	C086	1	65	0	0	0	25.093	-1	-1	AA	TT	TC	AG
0	C087	1	46	0	0	0	23.8625	-1	-1	AG	TT	CC	GG
0	C088	1	65	0	0	30	25.4898	-1	-1	AA	TT	TC	GG
0	C089	1	67	0	0	0	25.677	-1	-1	AA	TC	TC	AA
0	C090	1	67	0	0	30	23.8374	-1	-1	AA	TC	TC	AA
0	C091	1	66	0	0	30	26.9516	-1	-1	AA	TC	TC	AG
0	C092	1	65	0	0	0	30.7056	-1	-1	AA	TT	CC	GG
0	C093	1	67	0	0	0	25.2424	-1	-1	AA	TT	CC	GG
0	C094	1	66	0	0	0	32.245	-1	-1	AA	CC	CC	GG
0	C095	1	64	0	0	0	22.9671	-1	-1	AG	TT	TC	GG
0	C096	1	65	0	0	0	25.3418	-1	-1	AA	TC	TC	AG
0	C097	1	65	0	0	60	25.4352	-1	-1	AA	CC	CC	GG
0	C098	1	65	0	0	0	22.875	-1	-1	AA	CC	TT	AA
0	C099	1	66	0	0	30	22.7993	-1	-1	AA	TT	CC	GG
0	C100	1	58	0	0	0	23.68	-1	-1	AA	CC	TT	GG
0	C101	1	59	0	0	0	23.3081	-1	-1	AA	TT	CC	GG
0	C102	1	68	0	0	0	28.0641	-1	-1	AA	TT	CC	GG
0	C103	1	47	0	0	0	23.7732	-1	-1	AA	TT	TC	AG
0	C104	1	76	0	0	0	19.3655	-1	-1	AA	TT	CC	GG
0	C105	1	76	0	0	0	25.8591	-1	-1	AA	TT	TC	AA
0	C106	1	68	0	0	0	29.0404	-1	-1	AG	TT	CC	GG
0	C107	1	68	0	0	0	29.2828	-1	-1	AG	TT	CC	GG
0	C108	1	57	0	0	0	31.8532	-1	-1	GG	TT	TC	AG
0	C109	1	46	0	0	0	26.5102	-1	-1	AA	TT	TC	AG
0	C110	1	58	0	0	0	22.5645	-1	-1	AA	TT	CC	GG
0	C111	1	59	0	0	0	25.3824	-1	-1	AA	TC	TT	AA
0	C112	1	58	0	0	0	22.4533	-1	-1	AA	TT	CC	GG
0	C113	1	58	0	0	30	21.0777	-1	-1	AA	TT	TT	AA
0	C114	1	57	0	0	0	29.306	-1	-1	AG	TT	CC	GG
0	C115	1	59	0	0	0	28.5395	-1	-1	AA	TT	CC	GG
0	C116	1	57	0	0	0	27.3329	-1	-1	GG	TT	CC	GG
0	C117	1	56	0	0	20	26.9516	-1	-1	AA	TC	TC	AG
0	C118	1	57	0	0	30	20.3772	-1	-1	AA	TC	CC	GG
0	C119	1	58	0	0	0	22.2031	-1	-1	AA	TT	TC	AG
0	C120	1	60	0	0	0	22.5139	-1	-1	AA	TT	TC	AG
0	C121	1	57	0	0	0	22.5451	-1	-1	AA	TT	CC	GG
0	C122	1	60	0	0	0	27.0714	-1	-1	AA	TT	TC	AG
0	C123	1	57	0	0	0	27.5338	-1	-1	AA	TC	CC	GG
0	C124	1	58	0	0	30	23.1003	-1	-1	AG	TT	TC	AG
0	C125	1	56	0	0	0	21.6905	-1	-1	AA	TT	CC	GG
0	C126	1	58	0	0	0	27.0706	-1	-1	AG	TT	CC	GG
0	C127	1	55	0	0	0	23.5981	-1	-1	AA	TC	CC	GG
0	C128	1	58	0	0	0	28.8452	-1	-1	AG	TC	TC	AG
0	C129	1	51	0	0	15	31.4218	-1	-1	AG	TT	CC	GG
0	C130	1	53	0	0	30	25.7409	-1	-1	AA	TC	TT	AG
0	C131	1	55	0	0	0	24.1405	-1	-1	AA	TT	CC	GG
0	C132	1	77	0	0	0	31.1021	-1	-1	AA	TT	CC	GG
0	C133	1	77	0	0	0	25.0165	-1	-1	AA	TT	TC	AG
0	C134	1	73	0	0	30	27.4915	-1	-1	AG	TT	TC	AG
0	C135	1	54	0	0	0	25.9135	-1	-1	AA	TT	CC	GG
0	C136	1	73	0	0	0	25.1875	-1	-1	AG	TT	CC	GG
0	C137	1	54	0	0	30	27.0276	-1	-1	AG	TC	CC	GG
0	C138	1	73	0	0	30	25.3865	-1	-1	AA	TT	TC	AG
0	C139	1	78	0	0	0	26.0995	-1	-1	AG	TT	CC	GG
0	C140	1	54	0	0	0	25.0205	-1	-1	AA	TT	TC	AG
0	C141	1	78	0	0	0	21.7803	-1	-1	AG	TT	CC	GG
0	C142	1	77	0	0	30	22.0772	-1	-1	AA	TT	CC	GG
0	C143	1	77	0	0	0	23.5163	-1	-1	AA	TT	CC	GG
0	C144	1	72	0	0	0	22.2585	-1	-1	AA	TT	CC	GG
0	C145	1	56	0	0	0	27.4463	-1	-1	AA	TT	TC	AG
0	C146	1	73	0	0	0	23.7254	-1	-1	AA	TT	TC	AG
0	C147	1	78	0	0	0	23.5896	-1	-1	AA	TT	TC	AG
0	C148	1	77	0	0	0	24.2814	-1	-1	AA	TT	CC	GG
0	C149	1	38	0	0	1	29.7347	-1	-1	AA	TT	TC	AA
0	C150	1	33	0	0	1	27.0933	-1	-1	AA	TC	CC	AG
0	C151	1	47	0	0	1	31.0838	-1	-1	GG	TT	CC	GG
0	C152	1	29	0	0	1	31.1038	-1	-1	AA	TT	CC	GG
0	C153	1	45	0	0	1	27.4236	-1	-1	AG	CC	CC	GG
0	C154	1	37	0	0	0	22.4692	-1	-1	AG	TT	CC	GG
0	C155	1	28	0	0	0	24.5294	-1	-1	AG	TT	CC	GG
0	C156	1	32	0	0	0	20.9219	-1	-1	AA	TT	TT	AG
0	C157	1	40	0	0	2	22.2245	-1	-1	AG	TT	CC	GG
0	C158	0	47	0	0	0	23.2685	-1	-1	AG	TT	TT	AG
0	C159	0	48	0	0	0	24.7954	-1	-1	AA	TT	CC	AG
0	C160	0	48	0	0	0	28.4077	-1	-1	AA	TT	TC	AG
0	C161	0	38	0	0	0	21.7666	-1	-1	AA	TT	TT	AA
0	C162	0	56	0	0	0	25.4444	-1	-1	AA	TT	CC	AG
0	C163	0	56	0	0	0	27.3702	-1	-1	AA	TC	TC	AG
0	C164	0	52	0	0	0	24.2834	-1	-1	GG	TT	TC	AG
0	C165	0	56	0	0	0	26.2363	-1	-1	AA	TC	CC	GG
0	C166	0	56	0	0	0	24.04	-1	-1	AG	TC	TT	AA
0	C167	0	56	0	0	0	36.1563	-1	-1	AA	TT	TT	AG
0	C168	0	56	0	0	0	22.9289	-1	-1	AA	TT	CC	AG
0	C169	0	42	0	0	0	19.7783	-1	-1	AA	TC	CC	GG
0	C170	0	49	0	0	0	23.3703	-1	-1	AA	TT	TC	AG
0	C171	0	41	0	0	0	19.3391	-1	-1	AA	TC	TC	AG
0	C172	0	49	0	0	0	22.9363	-1	-1	AA	TT	CC	GG
0	C173	0	46	0	0	0	24.3844	-1	-1	AA	TC	TT	AA
0	C174	0	41	0	0	0	30.2969	-1	-1	AA	TT	CC	AA
0	C175	0	43	0	0	0	23.7694	-1	-1	AA	TT	TC	AG
0	C176	0	51	0	0	0	28.0552	-1	-1	AA	TC	CC	GG
0	C177	0	45	0	0	0	24.8281	-1	-1	AA	TT	TC	AG
0	C178	0	44	0	0	0	26.8065	-1	-1	AA	TT	CC	AG
0	C179	0	43	0	0	0	22.4844	-1	-1	AG	TC	CC	GG
0	C180	0	41	0	0	0	23.6563	-1	-1	AA	TT	CC	AG
0	C181	0	38	0	0	0	22.2084	-1	-1	AA	TT	CC	AG
0	C182	0	49	0	0	0	21.6988	-1	-1	AG	TT	CC	GG
0	C183	0	57	0	0	0	26.2048	-1	-1	AA	TT	TC	AG
0	C184	0	43	0	0	0	26.6312	-1	-1	AA	TC	CC	GG
0	C185	0	49	0	0	0	22.5045	-1	-1	AA	TT	CC	GG
0	C186	0	48	0	0	0	31.0433	-1	-1	AA	TT	TT	AA
0	C187	0	50	0	0	0	24.4952	-1	-1	AA	TT	TC	AG
0	C188	0	51	0	0	0	26.7813	-1	-1	AA	TC	TC	AG
0	C189	0	37	0	0	0	26	-1	-1	AA	TT	CC	AA
0	C190	0	56	0	0	0	26.711	-1	-1	AA	TT	TC	AG
0	C191	0	56	0	0	0	26.9701	-1	-1	AA	TT	TC	AG
0	C192	0	56	0	0	0	28.6398	-1	-1	AA	TT	CC	AG
0	C193	0	56	0	0	0	18.9688	-1	-1	AG	TT	TC	AG
0	C194	0	52	0	0	0	27.0375	-1	-1	AA	TT	TT	AA
0	C195	0	46	0	0	0	19.5901	-1	-1	AA	TT	CC	AG
0	C196	0	50	0	0	0	21.4294	-1	-1	AG	TT	TC	GG
0	C197	0	73	0	0	0	27.2985	-1	-1	AA	TT	CC	GG
0	C198	0	73	0	0	0	23.8129	-1	-1	AA	TT	CC	GG
0	C199	0	51	0	0	0	26.5588	-1	-1	AA	TC	TC	AG
0	C200	0	73	0	0	0	29.3053	-1	-1	AA	TT	CC	AG
0	C201	0	52	0	0	0	23.0492	-1	-1	AA	TT	CC	AG
0	C202	0	42	0	0	0	27.9557	-1	-1	AA	TT	CC	AG
0	C203	0	51	0	0	0	24.9188	-1	-1	AA	TC	CC	GG
0	C204	0	53	0	0	0	23.9421	-1	-1	AG	TC	TT	AA
0	C205	0	51	0	0	0	26.711	-1	-1	AG	TT	TT	AG
0	C206	0	55	0	0	0	28.6888	-1	-1	AA	TC	CC	GG
0	C207	0	55	0	0	0	24.7332	-1	-1	AG	TT	TC	AG
0	C208	0	55	0	0	0	28.2509	-1	-1	AG	TT	TC	GG
0	C209	0	74	0	0	0	21.0288	-1	-1	AG	TT	CC	GG
0	C210	0	55	0	0	0	28.1203	-1	-1	AA	TC	CC	GG
0	C211	0	57	0	0	0	33.831	-1	-1	GG	TC	CC	GG
0	C212	0	57	0	0	0	30.7608	-1	-1	AA	TC	CC	GG
0	C213	0	57	0	0	0	24.4852	-1	-1	AA	TC	CC	GG
0	C214	0	57	0	0	0	31.0621	-1	-1	AA	TT	CC	GG
0	C215	0	51	0	0	0	21.6131	-1	-1	AA	TT	CC	GG
0	C216	0	51	0	0	0	25.0344	-1	-1	AG	TT	CC	GG
0	C217	0	55	0	0	0	23.9218	-1	-1	AA	TT	CC	GG
0	C218	0	57	0	0	0	25.0346	-1	-1	AA	TT	CC	GG
0	C219	0	57	0	0	0	23.6563	-1	-1	AA	TT	CC	GG
0	C220	0	48	0	0	0	20.7777	-1	-1	AA	TT	TC	AG
0	C221	0	32	0	0	0	23.5827	-1	-1	AA	TT	TC	AG
0	C222	0	53	0	0	0	23.1893	-1	-1	AA	TT	TC	AG
0	C223	0	53	0	0	0	22.4573	-1	-1	AG	TT	CC	GG
0	C224	0	75	0	0	0	28.4077	-1	-1	AA	TT	TC	AG
0	C225	0	44	0	0	0	25.1217	-1	-1	AA	TT	CC	GG
0	C226	0	47	0	0	0	22.6333	-1	-1	AG	TC	CC	GG
0	C227	0	63	0	0	0	28.5195	-1	-1	AG	TC	CC	GG
0	C228	0	58	0	0	0	26.4767	-1	-1	AA	TT	CC	AG
0	C229	0	58	0	0	0	21.8229	-1	-1	AA	TT	CC	AG
0	C230	0	71	0	0	0	29.0404	-1	-1	AG	TT	TC	AA
0	C231	0	47	0	0	0	30.3199	-1	-1	AA	TC	TC	AG
0	C232	0	58	0	0	0	27.9725	-1	-1	AA	TC	TC	AG
0	C233	0	65	0	0	0	24.0681	-1	-1	AA	TT	TC	AG
0	C234	0	83	0	0	0	24.4415	-1	-1	AA	TC	CC	GG
0	C235	0	58	0	0	0	28.2305	-1	-1	AA	TT	TT	AA
0	C236	0	37	0	0	0	25.2439	-1	-1	AA	TT	TC	AG
0	C237	0	71	0	0	0	25.9199	-1	-1	AG	TT	CC	GG
0	C238	0	63	0	0	0	26.7224	-1	-1	AG	TT	TC	AG
0	C239	0	79	0	0	0	25.5578	-1	-1	GG	TT	CC	GG
0	C240	0	63	0	0	0	25.9896	-1	-1	AG	TT	CC	GG
0	C241	0	71	0	0	0	29.3197	-1	-1	AG	TT	CC	GG
0	C242	0	61	0	0	0	21.3954	-1	-1	AG	TT	CC	GG
0	C243	0	67	0	0	0	24.5271	-1	-1	AA	TT	TC	AG
0	C244	0	69	0	0	0	29.0702	-1	-1	AG	TT	CC	GG
0	C245	0	61	0	0	0	29.3771	-1	-1	AG	TT	CC	GG
0	C246	0	79	0	0	0	20.2974	-1	-1	AA	TT	CC	GG
0	C247	0	71	0	0	0	24.634	-1	-1	GG	TC	TC	AG
0	C248	0	65	0	0	0	30.1749	-1	-1	AA	TT	TC	AG
0	C249	0	58	0	0	0	20.992	-1	-1	GG	TT	CC	AG
0	C250	0	58	0	0	0	33.0459	-1	-1	AA	TC	TC	AG
0	C251	0	65	0	0	0	25.2439	-1	-1	AA	TC	TC	AG
0	C252	0	47	0	0	0	28.0895	-1	-1	AA	TC	TC	AG
0	C253	0	67	0	0	0	25.6548	-1	-1	AA	TC	TC	AA
0	C254	0	69	0	0	0	23.5223	-1	-1	AA	TT	TC	AA
0	C255	0	47	0	0	0	27.5338	-1	-1	AA	TT	CC	GG
0	C256	0	40	0	0	0	25.6156	-1	-1	AA	TC	TC	AG
0	C257	0	67	0	0	0	24.4346	-1	-1	AA	TT	TC	AG
0	C258	0	42	0	0	0	26.5367	-1	-1	AA	TT	CC	GG
0	C259	0	46	0	0	0	24.8054	-1	-1	AA	TC	CC	GG
0	C260	0	47	0	0	0	26.6068	-1	-1	AA	TT	CC	GG
0	C261	0	77	0	0	0	24.3424	-1	-1	AA	TC	TT	AA
0	C262	0	62	0	0	0	28.3034	-1	-1	AA	TC	TT	AA
0	C263	0	62	0	0	0	35.245	-1	-1	AA	TT	CC	GG
0	C264	0	66	0	0	0	22.9261	-1	-1	AA	TC	CC	GG
0	C265	0	42	0	0	0	20.3821	-1	-1	AA	TC	TC	AG
0	C266	0	60	0	0	0	25.7737	-1	-1	AA	TT	TC	AG
0	C267	0	64	0	0	0	21.3428	-1	-1	AA	TC	TT	AG
0	C268	0	64	0	0	0	26.9695	-1	-1	AA	TC	CC	GG
0	C269	0	39	0	0	0	28.3438	-1	-1	AA	TC	CC	GG
0	C270	0	82	0	0	0	29	-1	-1	AA	TT	TC	AG
0	C271	0	59	0	0	0	29.3771	-1	-1	AA	TC	TC	AG
0	C272	0	84	0	0	0	26.1496	-1	-1	AA	TC	TC	AG
0	C273	0	59	0	0	0	24.4952	-1	-1	GG	TC	CC	GG
0	C274	0	59	0	0	0	26.4767	-1	-1	AA	TT	TC	AG
0	C275	0	59	0	0	0	22.0828	-1	-1	AA	TT	TC	AG
0	C276	0	64	0	0	0	33.0399	-1	-1	AA	TT	TT	AA
0	C277	0	59	0	0	0	30.4321	-1	-1	AG	TT	TC	AG
0	C278	0	59	0	0	0	20.91	-1	-1	AG	TT	TC	AG
0	C279	0	62	0	0	0	28.1918	-1	-1	AA	TT	TC	AG
0	C280	0	48	0	0	0	25.0882	-1	-1	AG	TT	TT	AA
0	C281	0	59	0	0	0	24.1385	-1	-1	AA	TT	TC	AG
0	C282	0	59	0	0	0	27.3702	-1	-1	AA	TT	TC	AG
0	C283	0	57	0	0	0	25.0344	-1	-1	AA	TT	TT	AG
0	C284	0	59	0	0	0	27.3146	-1	-1	AG	TT	TT	AG
0	C285	0	62	0	0	0	25.1415	-1	-1	AA	TT	CC	GG
0	C286	0	39	0	0	0	23.9421	-1	-1	AG	TC	CC	GG
0	C287	0	80	0	0	0	24.3726	-1	-1	AA	TT	TC	AG
0	C288	0	57	0	0	0	31.0215	-1	-1	AG	TT	TC	AG
0	C289	0	84	0	0	0	21.8117	-1	-1	AG	TT	CC	GG
0	C290	0	62	0	0	0	24.6128	-1	-1	AA	TT	CC	GG
0	C291	0	62	0	0	0	26.5588	-1	-1	AA	TT	TC	AG
0	C292	0	62	0	0	0	28.2096	-1	-1	AG	TC	TT	AA
0	C293	0	62	0	0	0	30.9967	-1	-1	AG	TT	CC	GG
0	C294	0	55	0	0	0	27.2985	-1	-1	AA	TC	CC	GG
0	C295	0	62	0	0	0	27.2227	-1	-1	AG	TC	CC	GG
0	C296	0	70	0	0	0	26.5661	-1	-1	AA	TC	CC	GG
0	C297	0	49	0	0	0	24.6832	-1	-1	AA	TT	TC	AG
0	C298	0	51	0	0	0	23.5466	-1	-1	AG	TC	CC	GG
0	C299	0	70	0	0	0	25.3007	-1	-1	AA	TC	TC	AG
0	C300	0	55	0	0	0	31.0433	-1	-1	AA	TT	CC	GG
0	C301	0	70	0	0	0	25.6711	-1	-1	AA	TT	TC	AG
0	C302	0	49	0	0	0	25.1672	-1	-1	AA	TT	CC	GG
0	C303	0	48	0	0	0	21.2694	-1	-1	AA	TT	TC	AG
0	C304	0	64	0	0	0	27.7804	-1	-1	AA	TT	TC	AA
0	C305	0	66	0	0	0	23.0741	-1	-1	AA	TT	CC	AG
0	C306	0	66	0	0	0	23.5215	-1	-1	AA	TT	TT	AA
0	C307	0	54	0	0	0	23.2063	-1	-1	AA	TT	TC	AG
0	C308	0	54	0	0	0	24.1377	-1	-1	AA	TC	CC	GG
0	C309	0	54	0	0	0	25.0344	-1	-1	AA	TT	CC	GG
0	C310	0	70	0	0	0	21.6612	-1	-1	AA	TC	TC	AG
0	C311	0	58	0	0	0	27.5754	-1	-1	AA	TC	TC	AG
0	C312	0	58	0	0	0	25.3232	-1	-1	AA	TT	TC	AG
0	C313	0	58	0	0	0	26.9645	-1	-1	AG	TC	CC	GG
0	C314	0	54	0	0	0	25.8889	-1	-1	AG	TT	TC	AG
0	C315	0	54	0	0	0	22.875	-1	-1	AA	TC	TC	AG
0	C316	0	64	0	0	0	32.2175	-1	-1	AA	TT	TT	AA
0	C317	0	60	0	0	0	26.9695	-1	-1	AA	TT	TC	AG
0	C318	0	60	0	0	0	25.0882	-1	-1	AA	CC	TC	AG
0	C319	0	46	0	0	0	25.3046	-1	-1	AA	TC	TC	AG
0	C320	0	60	0	0	0	30.1363	-1	-1	AA	TC	CC	GG
0	C321	0	64	0	0	0	31.0781	-1	-1	AA	TC	TC	AG
0	C322	0	60	0	0	0	32.2026	-1	-1	AA	TT	CC	GG
0	C323	0	64	0	0	0	27.0204	-1	-1	AA	TT	CC	AG
0	C324	0	46	0	0	0	18.7096	-1	-1	AA	TT	CC	GG
0	C325	0	36	0	0	0	24.3091	-1	-1	AA	TC	CC	GG
0	C326	0	46	0	0	0	30.2421	-1	-1	AA	TT	TC	AG
0	C327	0	46	0	0	0	24.7332	-1	-1	AA	TT	TT	AA
0	C328	0	45	0	0	0	29.257	-1	-1	AA	TT	TC	AA
0	C329	0	33	0	0	0	20.4771	-1	-1	AA	TC	CC	GG
0	C330	0	42	0	0	0	22.6413	-1	-1	GG	TC	CC	GG
0	C331	0	47	0	0	0	24.4375	-1	-1	AA	TT	TT	AA
0	C332	0	38	0	0	0	20.563	-1	-1	AA	TT	TT	AG
0	C333	0	33	0	0	0	21.3954	-1	-1	AA	TC	TC	AG
0	C334	0	44	0	0	0	37.9822	-1	-1	AA	TT	CC	GG
0	C335	0	32	0	0	0	19.7305	-1	-1	AA	TC	CC	GG
0	C336	0	27	0	0	0	20.563	-1	-1	AA	TC	CC	GG
0	C337	0	35	0	0	0	20.2234	-1	-1	AA	TC	CC	GG
0	C338	0	37	0	0	0	24.7332	-1	-1	AG	TT	TC	AG
0	C339	0	36	0	0	1	24.1911	-1	-1	AA	TC	CC	GG
0	C340	0	35	0	0	0	20.0677	-1	-1	AG	TC	CC	GG
0	C341	0	47	0	0	0	26.5367	-1	-1	AA	TT	CC	GG
0	C342	0	38	0	0	0	23.0317	-1	-1	AA	TC	CC	GG
0	C343	0	48	0	0	0	22.9289	-1	-1	AA	TT	TT	AG
0	C344	0	23	0	0	0	20.9792	-1	-1	AA	TC	TC	AG
0	C345	0	29	0	0	0	27.0584	-1	-1	GG	TC	CC	GG
0	C346	0	34	0	0	0	33.3884	-1	-1	AG	TT	TT	AA
0	C347	0	34	0	0	0	25.4646	-1	-1	AA	TC	CC	GG
0	C348	0	34	0	0	0	22.2306	-1	-1	AA	TC	CC	GG
0	C349	0	68	0	0	0	27.6667	-1	-1	AG	TT	CC	AA
0	C350	0	68	0	0	0	24.6244	-1	-1	AA	TC	TC	AG
0	C351	0	61	0	0	0	22.0968	-1	-1	AA	TC	TC	AG
0	C352	0	60	0	0	0	24.1247	-1	-1	AA	TT	TC	AG
0	C353	0	45	0	0	0	28.3923	-1	-1	AA	TC	TC	AG
0	C354	0	60	0	0	0	26.4375	-1	-1	AA	TT	CC	GG
0	C355	0	66	0	0	0	25.7737	-1	-1	AG	TT	CC	GG
0	C356	0	66	0	0	0	27.2227	-1	-1	AG	TT	CC	GG
0	C357	0	76	0	0	0	25.653	-1	-1	GG	TT	TC	AA
0	C358	0	74	0	0	0	25.7737	-1	-1	AA	TT	TC	AG
0	C359	0	74	0	0	0	23.2222	-1	-1	AG	TT	CC	GG
0	C360	0	74	0	0	0	22.7844	-1	-1	AA	TT	CC	GG
0	C361	0	76	0	0	0	26.462	-1	-1	AA	TT	CC	GG
0	C362	0	76	0	0	0	26.721	-1	-1	AG	TT	CC	GG
0	C363	0	41	0	0	0	24.2434	-1	-1	AA	TT	CC	GG
0	C364	0	33	1	1.05	0	19.8189	-1	-1	AA	TT	TC	AG
0	C365	1	63	2	1.15	0	28.31	-1	-1	AA	TT	TC	AA
0	C366	1	36	2	1.2	1	25.8163	-1	-1	AG	TC	CC	GG
0	C367	0	65	2	1.3	30	30.7619	-1	-1	AA	TT	CC	AG
0	C368	1	55	1	1.75	0	25.5351	-1	-1	AA	TC	CC	AG
0	C369	1	62	2	1.75	30	24.533	-1	-1	AG	TT	TT	GG
0	C370	1	59	2	2	30	23.1367	-1	-1	AG	TT	TT	AA
0	C371	1	78	1	2.25	30	26.5354	-1	-1	AG	TC	TC	AG
0	C372	1	69	2	2.5	10	28.4723	-1	-1	AA	TT	TC	GG
0	C373	0	64	2	2.75	0	25.8358	-1	-1	AG	TC	TC	GG
0	C374	1	59	1	2.95	0	25.2215	-1	-1	AA	TT	TC	AG
0	C375	1	55	2	3	30	24.8751	-1	-1	AA	TC	CC	GG
0	C376	1	40	2	3	2	22.0077	-1	-1	AA	TC	TC	AG
0	C377	1	67	2	3.2	60	26.3444	-1	-1	AA	TT	TC	AG
0	C378	1	69	2	3.25	0	25.6546	-1	-1	AA	TT	TC	AG
0	C379	1	62	2	3.5	30	22.9261	-1	-1	AG	CC	CC	GG
0	C380	1	34	2	3.5	0	22.2228	-1	-1	AG	TT	CC	GG
0	C381	1	56	2	3.8	30	19.7242	-1	-1	AA	TT	CC	GG
0	C382	1	79	1	4	0	26.1039	-1	-1	AG	TT	CC	GG
0	C383	1	73	1	4	0	29.7274	-1	-1	AA	TC	CC	GG
0	C384	1	63	2	4.1	0	26.204	-1	-1	AA	TT	TC	AA
0	C385	1	63	2	4.1	0	22.7738	-1	-1	AA	TT	CC	GG
0	C386	1	58	2	4.5	30	28.4286	-1	-1	AG	TC	CC	GG
0	C387	1	68	1	4.6	0	22.7193	-1	-1	AG	TT	TC	AG
0	C388	1	68	2	4.6	60	22.2306	-1	-1	AA	TC	CC	GG
0	C389	1	59	1	4.75	0	25.7475	-1	-1	AA	TC	TC	AG
0	C390	1	70	1	5	0	26.4028	-1	-1	AG	CC	TT	GG
0	C391	1	64	2	5	0	24.2834	-1	-1	AG	CC	CC	GG
0	C392	0	65	2	5.4	0	21.0416	-1	-1	AA	TT	TC	AG
0	C393	1	73	2	5.5	0	22.875	-1	-1	AA	TT	CC	GG
0	C394	1	70	2	5.7	0	23.2656	-1	-1	AG	TT	CC	GG
0	C395	1	72	2	5.75	0	25.2215	-1	-1	AA	TT	TC	AG
0	C396	1	74	1	5.8	0	25.0205	-1	-1	AA	TC	CC	GG
0	C397	1	68	2	5.8	0	29.4005	-1	-1	AG	TC	CC	GG
0	C398	1	35	2	5.8	2	19.2531	-1	-1	AA	TT	TC	AG
0	C399	1	49	2	6	30	22.6128	-1	-1	AG	TC	CC	GG
0	C400	1	71	1	6	30	27.5118	-1	-1	AA	TC	CC	GG
0	C401	1	69	1	6	0	27.5625	-1	-1	AG	TT	CC	GG
0	C402	1	62	2	6	0	20.8178	-1	-1	GG	TT	CC	GG
0	C403	1	57	1	6	0	20.715	-1	-1	AA	TT	CC	GG
0	C404	1	73	1	6	30	22.8776	-1	-1	AA	TT	TC	AG
0	C405	1	48	2	6	0	25.8016	-1	-1	AG	TT	TC	AG
0	C406	1	34	2	6	0	27.8136	-1	-1	AA	TT	TT	AA
0	C407	1	55	2	6.1	0	24.9502	-1	-1	AA	TC	CC	GG
0	C408	0	79	2	6.25	0	31.1315	-1	-1	AA	TT	TC	AG
0	C409	1	57	2	6.4	0	24.7543	-1	-1	AA	TT	CC	GG
0	C410	1	54	2	6.4	31	21.5693	-1	-1	AA	TT	TC	AG
0	C411	1	79	1	6.75	0	24.6652	-1	-1	AA	TT	TT	AA
0	C412	0	67	2	6.75	0	29.7264	-1	-1	AG	TC	TC	AG
0	C413	1	44	2	6.85	30	22.3669	-1	-1	AA	TT	TC	AG
0	C414	1	57	2	7	0	25.1672	-1	-1	AA	TT	TC	AG
0	C415	1	62	2	7	30	24.8054	-1	-1	AG	TT	CC	GG
0	C416	1	62	2	7	0	20.4932	-1	-1	AG	TT	CC	GG
0	C417	1	63	2	7.05	0	27.6193	-1	-1	AA	TT	TC	AG
0	C418	1	58	2	7.2	30	19.8707	-1	-1	AG	TT	TC	AG
0	C419	1	61	1	7.25	0	23.5414	-1	-1	AA	TT	TC	AG
0	C420	1	53	2	7.25	8	30.0688	-1	-1	AA	TT	CC	GG
0	C421	1	57	2	7.65	0	23.4059	-1	-1	AG	TT	TC	AG
0	C422	1	76	1	7.75	20	21.851	-1	-1	AA	TT	TC	AG
0	C423	1	46	2	7.9	2	29.3737	-1	-1	AG	TT	CC	GG
0	C424	1	70	2	8.05	60	25.677	-1	-1	AG	TT	TC	AG
0	C425	1	43	2	8.5	0	27.8876	-1	-1	AG	TC	TC	AG
0	C426	1	47	2	8.5	0	28.3797	-1	-1	AA	TT	CC	GG
0	C427	1	53	2	8.5	0	22.0077	-1	-1	AA	TT	CC	GG
0	C428	1	63	2	8.5	0	24.4236	-1	-1	AA	TT	CC	GG
0	C429	1	68	2	8.5	0	23.2041	-1	-1	AA	TT	CC	GG
0	C430	1	72	1	8.6	30	26.1291	-1	-1	AA	TT	TT	AA
0	C431	1	61	2	8.6	0	26.688	-1	-1	GG	TT	CC	GG
0	C432	1	54	2	8.8	0	23.3647	-1	-1	AA	TT	CC	GG
0	C433	1	64	2	9	0	27.9274	-1	-1	AA	TT	TC	AG
0	C434	1	72	2	9.4	0	27.3702	-1	-1	AA	TT	CC	GG
0	C435	1	76	1	9.4	0	27.8923	-1	-1	AG	TT	TC	AG
0	C436	1	65	2	9.75	30	23.8625	-1	-1	AG	TT	CC	GG
0	C437	1	44	2	10	0	22.8776	-1	-1	AA	TT	TC	AG
0	C438	1	42	1	10	0	28.5134	-1	-1	AA	TC	CC	GG
0	C439	1	63	2	10	0	30.7608	-1	-1	AA	TC	CC	GG
0	C440	1	68	2	10	30	26.3515	-1	-1	AA	TT	CC	GG
0	C441	1	56	2	10	0	24.4586	-1	-1	AG	TT	TC	GG
0	C442	1	78	2	10	0	22.0968	-1	-1	AG	TT	CC	GG
0	C443	1	30	2	10	0	26.3086	-1	-1	AG	TT	CC	GG
0	C444	1	41	2	10	1	24.8087	-1	-1	AA	TT	CC	GG
0	C445	1	58	2	10.5	4	23.2041	-1	-1	AG	TT	CC	GG
0	C446	0	66	2	10.5	60	26.204	-1	-1	GG	TT	CC	GG
0	C447	1	64	2	10.6	0	25.0346	-1	-1	AG	TC	CC	GG
0	C448	1	46	2	11	0	24.5294	-1	-1	AA	TT	CC	GG
0	C449	1	61	1	11	15	23.9723	-1	-1	AA	TT	TC	AG
0	C450	1	51	2	11	0	24.4469	-1	-1	AA	TC	TC	AG
0	C451	1	80	2	11	0	30.34	-1	-1	AA	TC	TC	AA
0	C452	1	58	2	11	0	23.4448	-1	-1	AA	TT	CC	GG
0	C453	1	56	1	11	60	27.4915	-1	-1	AG	TT	TC	AG
0	C454	1	63	1	11	30	23.4082	-1	-1	AA	TT	TC	GG
0	C455	1	55	2	11	0	25.2123	-1	-1	AA	TC	TC	AG
0	C456	1	65	1	11	0	27.8923	-1	-1	AA	TT	TC	AG
0	C457	1	66	2	11	0	26.1024	-1	-1	AG	TT	CC	GG
0	C458	1	53	2	11	31	20.3625	-1	-1	AG	TT	CC	GG
0	C459	1	72	2	11	0	27.5731	-1	-1	AA	TT	TC	AA
0	C460	1	43	2	11	1	27.2188	-1	-1	AA	TT	TC	AG
0	C461	1	30	2	11	2	26.0593	-1	-1	AA	TC	TT	AG
0	C462	0	77	2	11	30	34.284	-1	-1	AG	TT	CC	GG
0	C463	1	47	2	11.5	10	26.5036	-1	-1	AA	CC	TT	AG
0	C464	1	40	2	11.5	1	25.2123	-1	-1	AA	TT	CC	GG
0	C465	1	42	2	12	0	20.2672	-1	-1	AA	TT	TC	AG
0	C466	1	74	2	12	30	25.2215	-1	-1	AG	TT	CC	GG
0	C467	1	48	2	12	0	27.0449	-1	-1	AA	TT	TC	AG
0	C468	1	27	1	12	0	22.6713	-1	-1	AA	TT	TC	AG
0	C469	1	44	2	12	1	23.4913	-1	-1	AA	TC	CC	GG
0	C470	1	36	2	12	2	31.0433	-1	-1	AG	TT	CC	GG
0	C471	0	78	2	12.25	0	29.984	-1	-1	AG	TT	TC	AA
0	C472	1	47	2	12.5	30	24.7228	-1	-1	AA	TC	TC	AG
0	C473	1	71	2	12.5	0	19.2098	-1	-1	AA	TC	TC	AG
0	C474	1	43	2	12.5	0	25.2424	-1	-1	AA	TT	TC	AG
0	C475	1	44	2	12.5	0	30.3575	-1	-1	AA	TT	CC	GG
0	C476	1	54	2	12.7	0	28.3438	-1	-1	AA	TC	CC	GG
0	C477	1	54	2	13	0	24.7387	-1	-1	AA	TT	CC	GG
0	C478	1	35	2	13	0	23.5981	-1	-1	AG	TT	CC	GG
0	C479	1	48	2	13.5	0	32.3469	-1	-1	AA	TT	TC	AG
0	C480	0	81	1	13.5	0	27.6667	-1	-1	AA	TT	TC	AG
0	C481	0	75	2	13.8	0	26.0401	-1	-1	AA	TT	CC	GG
0	C482	1	37	2	14	1	27.1493	-1	-1	AG	TT	TC	GG
0	C483	1	61	2	14.2	30	24.2858	-1	-1	AA	TT	TC	AG
0	C484	1	45	2	14.65	0	23.6757	-1	-1	AG	TT	CC	GG
0	C485	1	66	2	14.65	30	22.0772	-1	-1	GG	TT	TC	AG
0	C486	1	48	2	15	30	28.5802	-1	-1	AA	TT	TC	AA
0	C487	1	58	1	15	0	22.2071	-1	-1	AA	TT	TC	AG
0	C488	1	57	2	15	70	23.0156	-1	-1	AG	TT	CC	GG
0	C489	1	56	2	15	30	22.3578	-1	-1	AA	TT	TC	AG
0	C490	1	53	2	15	30	29.3848	-1	-1	AA	TC	TC	AG
0	C491	1	53	2	15	0	26.333	-1	-1	AA	TT	CC	GG
0	C492	1	45	2	15.25	1	28.2509	-1	-1	AG	TT	TT	AA
0	C493	1	75	2	15.35	0	29.6851	-1	-1	AA	TT	TC	AG
0	C494	1	72	2	15.4	30	24.7843	-1	-1	AA	TT	TC	GG
0	C495	1	52	2	15.5	10	27.9338	-1	-1	AA	TT	CC	GG
0	C496	1	74	1	15.5	0	20.3625	-1	-1	AG	TT	TC	AG
0	C497	1	57	2	16	20	24.1206	-1	-1	AA	TC	CC	GG
0	C498	1	43	2	16	0	27.9598	-1	-1	AG	TT	TC	AG
0	C499	1	75	1	16	0	24.5883	-1	-1	GG	TT	CC	GG
0	C500	1	43	2	16	30	22.2585	-1	-1	AA	TT	TC	AG
0	C501	1	58	2	16	30	26.0574	-1	-1	AA	TT	CC	GG
0	C502	1	61	2	16	60	26.462	-1	-1	AA	TT	CC	GG
0	C503	1	50	2	16	0	17.9991	-1	-1	AA	TT	CC	GG
0	C504	1	57	2	16	30	22.8549	-1	-1	AA	TC	CC	GG
0	C505	1	84	1	16	0	31.5294	-1	-1	AA	TT	TT	AA
0	C506	1	69	2	16	0	26.3902	-1	-1	AA	TT	TC	AG
0	C507	1	61	2	16	0	26.3046	-1	-1	AG	TT	TC	AG
0	C508	1	66	2	16	0	32.245	-1	-1	AA	TT	TC	GG
0	C509	1	67	2	16	30	28.3982	-1	-1	AA	TT	CC	GG
0	C510	1	58	2	16	30	21.0184	-1	-1	AG	TC	CC	GG
0	C511	1	58	2	16	0	27.3702	-1	-1	AG	TT	TC	AG
0	C512	1	58	2	16	0	29.3266	-1	-1	AA	TT	CC	GG
0	C513	1	61	2	16	0	26.3593	-1	-1	AA	TT	CC	GG
0	C514	1	54	2	16	0	28.2173	-1	-1	AG	TT	CC	GG
0	C515	1	73	1	16	0	19.75	-1	-1	AA	TT	TC	AA
0	C516	1	63	2	16.5	60	26.3069	-1	-1	AG	TT	TC	AG
0	C517	1	69	2	17	60	26.4028	-1	-1	AA	TT	TC	AG
0	C518	1	55	2	17	0	21.7008	-1	-1	AA	TC	CC	GG
0	C519	1	65	2	17	60	33.2831	-1	-1	AG	TT	CC	GG
0	C520	1	64	2	17	60	25.0055	-1	-1	AA	TT	CC	GG
0	C521	1	47	2	17.25	0	26.9259	-1	-1	AA	TT	CC	GG
0	C522	1	61	2	17.5	30	25.6303	-1	-1	AA	TT	CC	GG
0	C523	1	63	2	17.5	0	27.6728	-1	-1	AA	TC	CC	GG
0	C524	1	65	2	17.5	30	21.8325	-1	-1	AG	TT	TC	AG
0	C525	1	39	2	18	0	26.5593	-1	-1	AA	TT	CC	GG
0	C526	0	77	2	18	0	24.7253	-1	-1	AA	TT	CC	GG
0	C527	1	49	2	18.25	15	22.7993	-1	-1	AA	TT	CC	GG
0	C528	1	71	1	18.5	30	28.8245	-1	-1	AA	TT	TT	AG
0	C529	1	65	1	18.5	20	25.6094	-1	-1	AA	TT	CC	GG
0	C530	1	65	2	18.5	0	24.4952	-1	-1	AG	CC	TT	AG
0	C531	1	58	2	18.5	0	24.0546	-1	-1	AG	TT	CC	GG
0	C532	1	73	2	18.5	31	27.6389	-1	-1	AA	TT	TC	AG
0	C533	1	66	2	18.6	30	21.202	-1	-1	AG	TT	CC	GG
0	C534	1	62	2	19	0	28.4714	-1	-1	AA	TT	CC	GG
0	C535	1	56	2	19	30	22.6433	-1	-1	AA	TT	CC	GG
0	C536	1	61	1	19	0	23.9819	-1	-1	AA	TT	TC	AG
0	C537	0	64	2	19	0	25.7768	-1	-1	AG	TT	CC	GG
0	C538	1	60	2	19.5	0	23.2041	-1	-1	AG	TT	CC	GG
0	C539	1	75	2	19.55	30	24.8281	-1	-1	AA	TT	CC	GG
0	C540	1	65	2	20	30	24.5883	-1	-1	AG	TT	TC	AG
0	C541	1	73	1	20	0	25.4444	-1	-1	AA	TT	CC	GG
0	C542	1	42	2	20	0	31.4053	-1	-1	AA	TC	CC	GG
0	C543	1	40	2	20	1	21.4783	-1	-1	AA	TT	TC	AG
0	C544	1	67	1	20.25	0	23.8624	-1	-1	AG	TT	CC	GG
0	C545	1	48	2	20.5	10	23.6474	-1	-1	AA	TT	CC	GG
0	C546	1	70	2	20.5	60	27.4915	-1	-1	AA	TT	CC	GG
0	C547	1	60	2	20.5	0	23.9723	-1	-1	AA	TT	CC	GG
0	C548	1	62	2	20.5	0	31.863	-1	-1	AA	TC	CC	GG
0	C549	1	66	2	20.5	0	22.7738	-1	-1	AG	CC	TC	AG
0	C550	1	66	2	20.5	30	29.3987	-1	-1	AG	TC	CC	GG
0	C551	1	75	1	21	5	31.6228	-1	-1	AA	TC	TC	AG
0	C552	1	58	2	21	0	23.9591	-1	-1	AA	TT	CC	GG
0	C553	1	55	2	21	30	20.0039	-1	-1	AA	TC	CC	GG
0	C554	1	55	1	21	0	24.7812	-1	-1	AA	TT	CC	GG
0	C555	1	49	1	21	0	29.7356	-1	-1	AA	TC	CC	GG
0	C556	1	69	1	21	60	30.3575	-1	-1	AG	TT	CC	GG
0	C557	1	70	1	21	30	24.4469	-1	-1	AA	TT	TC	AG
0	C558	1	56	2	21	0	28.3797	-1	-1	AA	TC	TT	AA
0	C559	1	82	1	21	5	23.4396	-1	-1	AA	TT	TC	AG
0	C560	1	61	2	21	60	20.9219	-1	-1	GG	TT	TC	AG
0	C561	1	64	2	21	60	23.3435	-1	-1	AG	TT	CC	GG
0	C562	1	62	1	21	60	22.6441	-1	-1	AA	TC	CC	GG
0	C563	1	65	2	21	30	27.9531	-1	-1	AG	TT	CC	GG
0	C564	1	62	2	21	0	27.1752	-1	-1	AG	TC	CC	GG
0	C565	1	66	2	21	0	26.3902	-1	-1	AG	TT	CC	GG
0	C566	1	62	2	21	0	25.9199	-1	-1	AG	TT	CC	GG
0	C567	1	60	1	21	0	29.7197	-1	-1	AG	TT	TT	AA
0	C568	1	55	2	21	0	26.7813	-1	-1	AG	TC	TC	AG
0	C569	1	39	2	21	2	24.939	-1	-1	AA	TT	CC	GG
0	C570	1	41	2	21	0	27.2976	-1	-1	AA	TT	CC	GG
0	C571	1	62	2	21.5	0	22.1073	-1	-1	GG	TT	TC	AG
0	C572	0	75	1	21.8	0	27.9357	-1	-1	AA	TC	TC	AG
0	C573	1	54	2	21.9	30	24.3887	-1	-1	AA	TC	TC	AG
0	C574	1	50	2	22	0	27.8544	-1	-1	GG	TT	TC	AG
0	C575	1	68	2	22	0	26	-1	-1	AA	TC	CC	GG
0	C576	1	67	2	22	0	24.6614	-1	-1	GG	TT	TC	AG
0	C577	1	74	2	22.2	30	25.8603	-1	-1	AG	TC	CC	GG
0	C578	1	45	2	23	31	22.9899	-1	-1	AA	TC	TC	AG
0	C579	1	46	2	23	0	24.3764	-1	-1	AA	TC	TT	AG
0	C580	1	64	2	23	30	27.2188	-1	-1	GG	TC	CC	GG
0	C581	1	76	1	23	0	24.7253	-1	-1	AG	TT	TC	AG
0	C582	1	44	2	23	0	26.7117	-1	-1	AA	TT	CC	GG
0	C583	1	46	2	23	2	27.1224	-1	-1	AG	TT	TT	GG
0	C584	0	69	2	23	0	27.3407	-1	-1	AA	TT	CC	GG
0	C585	1	53	2	23.5	15	28.968	-1	-1	AA	TT	TC	AG
0	C586	1	62	2	23.5	30	27.2917	-1	-1	AG	TT	CC	GG
0	C587	1	65	2	23.5	60	25.4646	-1	-1	AG	TT	CC	GG
0	C588	1	55	2	23.5	30	17.0733	-1	-1	AG	TT	CC	GG
0	C589	1	44	2	24	30	27.449	-1	-1	AA	TT	CC	AG
0	C590	1	46	2	24	10	31.8594	-1	-1	AA	TC	TC	AG
0	C591	1	44	2	24	2	21.7612	-1	-1	AA	TC	CC	GG
0	C592	1	66	2	24.4	30	29.257	-1	-1	AA	TC	TC	AG
0	C593	1	70	2	24.5	30	24.6799	-1	-1	AG	TT	CC	GG
0	C594	1	73	2	25	30	23.0985	-1	-1	AA	TT	CC	GG
0	C595	1	60	2	25	30	22.1927	-1	-1	AA	TT	TT	AA
0	C596	1	47	1	25	30	30.6296	-1	-1	AA	TC	CC	GG
0	C597	1	60	2	25.75	0	28.0993	-1	-1	AA	TC	CC	GG
0	C598	1	65	2	25.75	0	21.2848	-1	-1	AG	TT	CC	GG
0	C599	1	58	1	26	31	24.6614	-1	-1	AG	TT	CC	GG
0	C600	1	62	2	26	0	25.6094	-1	-1	AG	TT	CC	GG
0	C601	1	44	2	26	0	31.3461	-1	-1	AA	TT	CC	GG
0	C602	1	54	2	26	0	22.8032	-1	-1	AG	TT	CC	GG
0	C603	1	78	2	26	0	23.7219	-1	-1	AA	TT	CC	GG
0	C604	1	54	2	26	30	26.9095	-1	-1	AG	TC	CC	GG
0	C605	1	46	2	26	0	22.3578	-1	-1	AG	TC	TT	AA
0	C606	1	68	2	26.3	0	28.1416	-1	-1	AA	TT	TC	AG
0	C607	1	75	2	26.5	30	27.8977	-1	-1	AA	TC	CC	GG
0	C608	1	66	2	26.9	60	28.9421	-1	-1	AA	TT	CC	GG
0	C609	1	53	2	27	30	28.3438	-1	-1	AA	TT	TC	AG
0	C610	1	60	2	27	30	23.0932	-1	-1	AG	TT	TC	AG
0	C611	1	62	2	27	0	28.2392	-1	-1	AG	TT	CC	GG
0	C612	1	56	2	27	0	26.6055	-1	-1	AG	TT	CC	GG
0	C613	1	68	2	27.4	0	28.968	-1	-1	AA	TT	TC	AG
0	C614	0	76	2	27.4	0	28.6616	-1	-1	AA	TT	TC	AG
0	C615	1	54	2	28	31	23.5981	-1	-1	AA	TT	TC	AG
0	C616	1	56	2	28	60	22.2609	-1	-1	AG	TT	CC	GG
0	C617	1	57	2	29	0	23.8189	-1	-1	AG	TT	CC	GG
0	C618	1	57	2	29	0	21.5151	-1	-1	AG	TT	CC	GG
0	C619	1	50	2	29	30	24.3556	-1	-1	AA	TC	TC	AG
0	C620	1	55	2	29	30	29.3447	-1	-1	AG	TT	CC	GG
0	C621	1	79	2	29.5	0	24.3726	-1	-1	AG	TT	CC	GG
0	C622	1	61	2	29.5	30	24.0518	-1	-1	AG	TT	TC	AG
0	C623	1	62	1	29.5	60	24.2254	-1	-1	AA	TC	CC	GG
0	C624	1	78	2	30.5	0	26.7515	-1	-1	AA	TC	CC	GG
0	C625	1	62	1	30.7	0	28.2509	-1	-1	AA	TC	TC	AG
0	C626	1	67	2	30.75	0	21.83	-1	-1	AA	TT	TT	AA
0	C627	1	58	2	31	0	25.5089	-1	-1	AA	TT	TC	AG
0	C628	1	54	2	31	0	25.677	-1	-1	GG	TT	CC	GG
0	C629	1	53	1	31	0	23.68	-1	-1	AA	TT	CC	GG
0	C630	1	70	1	31	30	28.0252	-1	-1	AA	TT	CC	GG
0	C631	1	62	2	31	0	26.4694	-1	-1	AA	TT	CC	GG
0	C632	1	68	1	31	0	25.6097	-1	-1	AG	TT	TC	AA
0	C633	1	50	2	31	30	22.7181	-1	-1	AA	TT	CC	GG
0	C634	1	65	1	31	0	29.7274	-1	-1	AA	TT	CC	GG
0	C635	1	67	1	31	46	24.8281	-1	-1	AG	TT	CC	GG
0	C636	1	63	1	31	30	22.9899	-1	-1	AA	TT	CC	GG
0	C637	1	54	2	31	0	25.3865	-1	-1	AG	TT	TC	AA
0	C638	1	68	1	31	0	24.5666	-1	-1	AG	TC	CC	GG
0	C639	1	68	1	31	0	24.2254	-1	-1	GG	TC	TC	AG
0	C640	1	60	2	31	30	21.9573	-1	-1	AA	TT	TC	AG
0	C641	1	59	2	31	30	24.533	-1	-1	AG	TC	TT	AA
0	C642	1	60	1	31	60	28.3356	-1	-1	AG	TT	TC	AG
0	C643	1	56	2	31	0	25.4898	-1	-1	AA	TT	CC	GG
0	C644	1	53	2	31	60	21.1995	-1	-1	AA	TC	CC	GG
0	C645	1	53	2	31	0	27.0276	-1	-1	AA	TT	TC	AG
0	C646	1	51	1	31	0	23.9854	-1	-1	AA	TC	TC	AG
0	C647	1	56	2	31.6	30	25.5675	-1	-1	AA	TT	TC	AG
0	C648	1	63	2	31.75	0	23.5896	-1	-1	AA	TT	TT	AA
0	C649	1	69	2	32	0	22.58	-1	-1	GG	TT	TT	AA
0	C650	1	59	2	32	0	19.6453	-1	-1	AA	TT	CC	GG
0	C651	1	63	2	32	0	29.578	-1	-1	AA	TC	CC	GG
0	C652	1	57	2	32	0	24.1837	-1	-1	AG	TT	TC	AG
0	C653	1	86	2	32.5	0	24.6	-1	-1	AA	TC	TC	AG
0	C654	1	53	2	33	3	26.6055	-1	-1	AA	TT	CC	GG
0	C655	1	61	2	33	0	24.5883	-1	-1	AA	TC	CC	GG
0	C656	1	60	2	33	0	23.5897	-1	-1	AA	TT	CC	GG
0	C657	1	61	2	33	30	26.6627	-1	-1	AG	TT	TT	AA
0	C658	1	68	1	33	10	28.8852	-1	-1	AA	TC	TC	AG
0	C659	1	57	1	33	0	24.3887	-1	-1	AA	TC	CC	GG
0	C660	1	60	2	33	30	21.4491	-1	-1	AG	TC	CC	GG
0	C661	1	68	2	33.2	0	28.9421	-1	-1	AG	TT	CC	GG
0	C662	1	76	2	33.4	0	27.3465	-1	-1	AA	TT	TC	AG
0	C663	1	61	2	33.8	0	25.2215	-1	-1	AA	TT	CC	GG
0	C664	1	55	2	34	0	20.9432	-1	-1	AA	TT	TC	AG
0	C665	1	63	2	34	30	22.3039	-1	-1	AA	TC	CC	GG
0	C666	1	57	2	34.25	30	29.0277	-1	-1	AG	TT	CC	GG
0	C667	1	60	2	34.3	30	20.9594	-1	-1	AA	TT	CC	GG
0	C668	1	63	1	34.35	0	30.4118	-1	-1	AA	TT	TC	GG
0	C669	1	69	1	35	0	25.0205	-1	-1	AG	TC	TT	AA
0	C670	1	47	1	35.5	30	24.246	-1	-1	AA	TT	CC	GG
0	C671	1	60	2	36	30	27.7679	-1	-1	AA	TT	TC	AG
0	C672	1	63	2	36	30	28.0993	-1	-1	AA	TT	CC	GG
0	C673	1	58	2	36	0	26.6627	-1	-1	AA	TT	CC	GG
0	C674	1	75	2	36	0	21.3163	-1	-1	AA	TC	CC	GG
0	C675	1	56	2	37	30	25.5906	-1	-1	AG	TT	CC	GG
0	C676	1	69	2	37	0	24.5883	-1	-1	AA	TT	TC	AG
0	C677	1	68	2	37	60	17.7062	-1	-1	AA	TT	TC	AA
0	C678	1	70	1	38	0	21.1956	-1	-1	AG	CC	CC	GG
0	C679	1	60	2	38	30	21.1873	-1	-1	AA	TT	TT	AG
0	C680	1	62	1	38	60	22.0077	-1	-1	AA	TC	CC	GG
0	C681	1	59	2	38	30	29.0277	-1	-1	AG	TC	CC	GG
0	C682	1	59	2	38	30	27.8851	-1	-1	GG	TT	CC	GG
0	C683	1	60	2	38	0	20.3821	-1	-1	AA	TC	TC	AG
0	C684	1	55	2	38.5	30	27.2031	-1	-1	AA	TT	CC	GG
0	C685	1	63	2	38.5	60	28.1809	-1	-1	AA	TT	CC	GG
0	C686	1	60	2	39	60	25.677	-1	-1	AG	TT	TC	AG
0	C687	1	60	2	39	30	26.3906	-1	-1	AA	TT	TC	AG
0	C688	1	62	1	39	0	29.6501	-1	-1	AA	TT	CC	GG
0	C689	1	76	2	39	0	26.4581	-1	-1	AG	TT	CC	GG
0	C690	1	59	2	39	0	25.093	-1	-1	AA	TT	TC	AG
0	C691	0	71	2	39	0	26.5588	-1	-1	GG	TC	TC	AG
0	C692	1	58	2	39.75	60	29.075	-1	-1	AG	TC	TC	GG
0	C693	1	72	2	40	30	28.5802	-1	-1	AA	TT	TC	AG
0	C694	1	70	2	40	0	24.9995	-1	-1	AA	TT	TC	AG
0	C695	1	61	2	40	30	23.8329	-1	-1	AG	CC	CC	GG
0	C696	1	66	2	40	0	33.4219	-1	-1	AA	TC	CC	GG
0	C697	1	63	2	40	30	26.7117	-1	-1	AA	TC	TC	AG
0	C698	1	75	2	41	31	26.462	-1	-1	AA	TT	TC	AG
0	C699	1	59	2	41	30	19.8092	-1	-1	AA	TT	CC	GG
0	C700	1	74	1	41	0	27.8136	-1	-1	AA	TT	CC	GG
0	C701	1	51	1	41	0	31.0712	-1	-1	AA	TT	TC	AG
0	C702	1	56	2	41	60	25.0846	-1	-1	GG	TC	CC	GG
0	C703	1	61	2	41	0	30.7609	-1	-1	AG	TT	TC	GG
0	C704	1	62	2	41	75	28.1203	-1	-1	AA	TT	CC	GG
0	C705	1	67	2	41	0	22.6333	-1	-1	AG	TT	CC	GG
0	C706	1	63	2	41	30	27.0262	-1	-1	AA	TC	TC	AG
0	C707	1	62	2	41	0	27.3958	-1	-1	AA	TT	CC	GG
0	C708	1	63	2	41	30	26.4028	-1	-1	AA	TT	CC	GG
0	C709	1	64	2	41	90	25.1672	-1	-1	AA	TC	CC	GG
0	C710	1	63	2	41	15	30.271	-1	-1	AA	TT	TC	AG
0	C711	1	73	1	41	30	24.5883	-1	-1	AA	TC	TC	AG
0	C712	1	73	2	41	30	26.5354	-1	-1	AA	TC	CC	GG
0	C713	1	73	2	41	0	19.75	-1	-1	AG	TT	TC	AG
0	C714	1	63	2	42	60	26.7117	-1	-1	AA	TT	TC	AG
0	C715	1	76	2	42	0	28.8637	-1	-1	AA	TT	CC	GG
0	C716	1	65	2	43	60	26.4028	-1	-1	AG	TT	CC	GG
0	C717	1	64	2	43	0	20.1467	-1	-1	AA	TT	TC	GG
0	C718	1	64	2	43	60	31.4498	-1	-1	AA	TC	TC	AG
0	C719	1	63	2	44	15	29.6851	-1	-1	AA	TT	TT	GG
0	C720	1	66	2	44	30	28.3588	-1	-1	AA	CC	TC	AG
0	C721	1	65	2	44	60	24.4221	-1	-1	AG	TT	TC	AG
0	C722	1	65	2	44	0	25.3865	-1	-1	AG	TT	CC	GG
0	C723	1	62	2	44	60	22.7738	-1	-1	AG	TT	TC	AG
0	C724	1	66	2	45	0	25.4646	-1	-1	AA	TT	TC	AG
0	C725	1	66	2	45	60	24.2254	-1	-1	AG	TT	TC	AG
0	C726	1	64	2	45	30	25.8358	-1	-1	AA	TT	CC	GG
0	C727	1	68	2	46	25	27.449	-1	-1	AA	TC	TT	AA
0	C728	1	60	1	46	30	24.4586	-1	-1	AG	TT	CC	GG
0	C729	1	75	2	46	30	23.1453	-1	-1	AA	TT	CC	GG
0	C730	1	76	1	47	0	25.1588	-1	-1	AG	TT	CC	GG
0	C731	1	76	2	48	0	28.6817	-1	-1	AA	TT	TC	AG
0	C732	1	44	1	48	0	24.1247	-1	-1	AA	TT	TC	AG
0	C733	1	65	2	48	30	23.1453	-1	-1	AG	TT	CC	GG
0	C734	1	76	1	48	30	26.2174	-1	-1	AA	TT	CC	GG
0	C735	1	72	2	48	30	26.1559	-1	-1	AG	TT	CC	GG
0	C736	1	71	2	49	60	24.2254	-1	-1	AG	TT	CC	GG
0	C737	1	67	2	49	60	22.5019	-1	-1	AA	TT	CC	GG
0	C738	0	81	2	49	0	21.6418	-1	-1	AA	TC	CC	GG
0	C739	1	64	2	49.4	0	27.2596	-1	-1	AG	TT	TC	AG
0	C740	1	79	1	50	0	25.2215	-1	-1	AA	TT	TC	AG
0	C741	1	72	1	50	0	23.0386	-1	-1	AA	TC	TC	AG
0	C742	1	69	2	51	30	22.5139	-1	-1	AA	TT	CC	GG
0	C743	1	87	1	51	60	28.3438	-1	-1	AG	CC	TC	AG
0	C744	1	72	2	51	0	29.1969	-1	-1	AG	TT	TC	AG
0	C745	1	70	2	52	40	23.5981	-1	-1	AG	TC	TC	AG
0	C746	1	60	2	52	30	24.2434	-1	-1	AA	TT	CC	GG
0	C747	1	71	2	53	60	24.5242	-1	-1	AG	TT	TC	AG
0	C748	1	73	2	53	30	24.8757	-1	-1	AG	TT	CC	GG
0	C749	1	61	2	53.5	30	27.5625	-1	-1	AG	TT	CC	GG
0	C750	1	59	2	53.5	60	25.4646	-1	-1	AG	TT	CC	GG
0	C751	1	48	2	55	30	26.8645	-1	-1	AG	TT	CC	GG
0	C752	1	64	2	56	30	26.2826	-1	-1	AG	TT	TC	AG
0	C753	0	85	1	58	0	16.3758	-1	-1	AA	TC	TC	AA
0	C754	1	85	2	60	0	19.1	-1	-1	AA	CC	TC	AG
0	C755	1	58	2	61	31	29.3937	-1	-1	AA	TT	TC	AG
0	C756	1	58	2	61	30	24.1405	-1	-1	AA	TT	CC	GG
0	C757	1	81	2	61	0	19.8189	-1	-1	AG	TT	TC	AG
0	C758	1	68	2	61	0	24.1834	-1	-1	AA	TT	CC	GG
0	C759	1	58	2	61	0	24.1206	-1	-1	AG	TT	TC	AG
0	C760	1	64	1	65	0	28.0416	-1	-1	AG	TT	CC	GG
0	C761	1	67	2	67	0	26.7117	-1	-1	AA	TT	CC	GG
0	C762	1	66	2	70	0	21.1951	-1	-1	AG	TT	TC	AG
0	C763	1	62	1	71	0	27.3465	-1	-1	AA	TC	CC	GG
0	C764	1	69	1	73	30	28.2509	-1	-1	AG	TT	TC	GG
0	C765	1	74	2	76	0	27.8923	-1	-1	AG	TT	CC	GG
0	C766	1	59	2	77	60	24.5883	-1	-1	AG	TC	TT	AA
0	C767	1	60	2	77	90	21.7008	-1	-1	AA	TC	CC	GG
0	C768	1	64	2	79	0	26.1024	-1	-1	AA	TT	CC	GG
0	C769	1	74	2	81	0	28.6095	-1	-1	AA	TT	TC	AG
0	C770	1	62	2	85	60	22.5045	-1	-1	AA	TT	CC	GG
0	C771	1	64	2	85	30	33.4557	-1	-1	AA	TT	CC	GG
0	C772	1	72	2	85	0	21.148	-1	-1	AG	TC	CC	GG
0	C773	1	81	2	86.5	0	26.3155	-1	-1	AG	TT	CC	GG
0	C774	1	69	1	91	0	27.6436	-1	-1	AG	TT	CC	GG
1	S001	0	41	0	0	0	22.2784	2	3	AA	TT	CC	GG
1	S002	0	55	0	0	0	27.8438	2	4	AA	TT	TC	AG
1	S003	1	37	0	0	0	20.7812	2	1	AA	TT	TC	AG
1	S004	1	65	0	0	0	22.6453	2	2	AG	TT	TC	AG
1	S005	0	63	0	0	0	15.6111	2	2	AA	TT	CC	GG
1	S006	0	56	0	0	0	27.8399	2	3	AA	TT	TT	AA
1	S007	1	76	0	0	0	17.282	2	3	AA	TC	CC	GG
1	S008	1	72	0	0	0	19.6327	2	1	AG	TT	CC	GG
1	S009	1	69	1	0	0	25.4135	2	1	AG	TT	TC	AG
1	S010	1	44	0	0	0	17.9472	2	4	AA	TC	TT	AA
1	S011	0	34	0	0	0	19.402	2	1	AA	TT	TC	AG
1	S012	1	52	0	0	0	25.7826	2	3	AA	CC	TC	AG
1	S013	1	75	0	0	0	21.7953	2	1	AG	TT	TC	AG
1	S014	0	79	0	0	0	20.8125	1	3	AA	CC	CC	GG
1	S015	1	70	0	0	0	23.1003	1	1	AG	TT	TC	AG
1	S016	1	44	0	0	0	24.3304	2	1	AA	TT	CC	GG
1	S017	0	45	0	0	0	25.1548	2	3	AA	TT	TC	AG
1	S018	0	40	0	0	0	19.5443	2	3	AA	TT	CC	GG
1	S019	0	59	0	0	0	31.75	2	2	AG	TC	CC	GG
1	S020	0	65	0	0	0	21.7279	2	3	AA	TT	CC	GG
1	S021	1	57	0	0	0	17.5068	2	3	AG	TT	CC	GG
1	S022	1	65	0	0	0	24.0102	1	2	AA	TT	CC	GG
1	S023	1	64	0	0	0	21.7585	1	2	GG	TT	CC	GG
1	S024	1	39	0	0	0	25.5593	2	1	AG	TT	TC	AG
1	S025	0	44	0	0	0	21.3117	2	4	AG	TT	TC	AG
1	S026	1	79	0	0	0	19.437	2	4	AG	TC	CC	GG
1	S027	1	60	0	0	0	18.1471	2	3	AA	TT	TC	AG
1	S028	1	61	0	0	0	24.3754	2	2	AA	TT	CC	GG
1	S029	1	57	0	0	0	22.9913	2	1	AA	TT	TC	AG
1	S030	1	52	0	0	0	25.6532	2	3	AG	TC	TC	AG
1	S031	1	66	0	0	1	23.6834	2	3	AA	TT	CC	GG
1	S032	1	56	0	0	0	20.7812	2	4	AG	TT	CC	GG
1	S033	0	52	0	0	0	18.2778	2	3	AA	TC	TT	AA
1	S034	0	47	0	0	0	20.063	2	2	AA	TT	CC	GG
1	S035	0	74	0	0	0	19.3189	1	1	AA	TT	TC	AG
1	S036	1	58	0	0	0	20.9152	2	2	AA	TT	CC	GG
1	S037	0	74	0	0	0	15.3213	2	3	AA	CC	CC	GG
1	S038	0	65	0	0	1	23.9375	2	2	AA	TC	CC	GG
1	S039	0	69	0	0	0	22.9766	2	1	AA	TT	TC	AG
1	S040	1	65	0	0	0	25.4135	1	3	GG	TC	CC	GG
1	S041	1	65	0	0	0	26.3806	2	2	AG	TT	CC	GG
1	S042	0	47	0	0	0	36.4041	2	3	AA	TC	TC	AG
1	S043	1	67	0	0	0	23.53	2	3	AA	TT	CC	GG
1	S044	0	39	0	0	0	19.987	2	2	AA	TT	TC	AG
1	S045	1	62	0	0	0	22.6139	1	4	AG	CC	CC	GG
1	S046	1	43	0	0	0	29.2347	2	1	AA	TT	CC	GG
1	S047	1	78	0	0	0	18.8594	2	1	AA	TT	CC	GG
1	S048	1	66	0	0	0	21.4366	1	3	AA	TT	CC	GG
1	S049	1	61	0	0	1	25.8593	2	1	AA	TT	CC	GG
1	S050	0	62	0	0	0	18.9911	2	3	AA	TT	CC	GG
1	S051	1	64	0	0	0	21.3611	1	3	AA	CC	CC	GG
1	S052	0	77	0	0	0	21.3117	2	3	AA	TT	TC	AG
1	S053	1	73	0	0	0	15.3789	2	3	AA	TT	TT	AA
1	S054	1	65	0	0	1	23.9375	2	3	GG	TT	TC	AG
1	S055	0	37	0	0	0	21.3325	2	3	AA	TT	CC	GG
1	S056	0	66	0	0	0	26.2778	2	3	AA	TT	TT	AA
1	S057	1	74	0	0	0	26.4516	2	3	AA	TT	CC	GG
1	S058	1	60	0	0	1	21.6073	2	2	AA	CC	TT	AA
1	S059	1	36	0	0	1	21.2157	2	1	AA	TT	CC	GG
1	S060	1	61	0	0	1	24.3367	2	1	AA	TC	CC	GG
1	S061	1	57	0	0	1	21.9357	1	4	AG	TT	CC	GG
1	S062	1	76	0	0	1	19.1851	2	1	AG	TT	CC	GG
1	S063	1	59	0	0	0	18.4688	1	1	AG	TT	CC	GG
1	S064	0	62	0	0	0	25.8906	2	1	AG	CC	TC	AG
1	S065	1	58	0	0	0	25.1097	2	2	AA	TC	CC	GG
1	S066	1	73	0	0	0	18.7222	2	4	AA	TT	TC	AG
1	S067	1	66	0	0	0	24.7215	1	3	AA	TC	CC	GG
1	S068	1	68	0	0	0	17.1933	2	3	AG	TT	CC	GG
1	S069	1	68	0	0	1	19.1851	2	1	AG	TT	TC	AG
1	S070	1	74	0	0	0	22.4363	1	3	AG	TT	CC	GG
1	S071	1	74	0	0	1	20.3177	2	3	AA	TT	CC	GG
1	S072	0	62	0	0	0	20.8954	2	3	AG	TT	TC	AG
1	S073	1	62	0	0	0	27.0731	2	4	AG	TT	TC	AG
1	S074	1	63	1	0	1	23.9375	2	3	AA	TC	CC	GG
1	S075	1	61	0	0	0	24.3754	1	3	AG	TT	TC	AG
1	S076	0	63	0	0	0	24.0078	2	1	AG	TT	CC	GG
1	S077	1	57	0	0	1	25.0675	2	2	AG	TT	TC	AG
1	S078	0	52	0	0	0	24.9352	2	2	AA	TC	TC	AG
1	S079	0	56	0	0	0	22.8081	2	4	AA	TT	CC	GG
1	S080	1	79	0	0	0	20.7812	2	3	AA	TC	TC	AG
1	S081	0	72	0	0	0	23.3928	2	3	AG	TC	CC	GG
1	S082	0	38	0	0	0	21.5938	2	2	AA	TT	TC	AG
1	S083	0	48	0	0	0	24.0078	1	3	AA	TC	TT	AA
1	S084	0	48	0	0	0	27.2698	2	2	AA	CC	CC	GG
1	S085	1	67	0	0	0	20.5692	2	3	AA	TT	TC	AG
1	S086	1	54	0	0	1	26.2117	2	2	AG	TC	TC	AG
1	S087	1	73	0	0	0	22.8863	1	4	AA	TT	TT	AA
1	S088	0	56	0	0	0	21.9844	2	1	AA	TT	TT	AA
1	S089	1	51	0	0	0	22.0139	2	4	AG	TT	CC	GG
1	S090	1	63	0	0	0	25.177	2	3	AA	TT	CC	GG
1	S091	1	77	0	0	0	19.437	2	1	AA	TT	CC	GG
1	S092	0	59	0	0	0	18.4089	2	3	AA	TT	CC	GG
1	S093	1	54	0	0	0	24.2812	2	3	AA	TT	CC	GG
1	S094	0	32	0	0	0	16.9063	2	1	AA	TC	TC	AG
1	S095	0	53	0	0	0	21.3117	2	2	AG	TT	CC	GG
1	S096	0	56	0	0	0	22.4261	2	4	AG	TT	TC	AG
1	S097	0	57	0	0	0	22.9766	2	2	AG	TC	TC	AG
1	S098	0	76	0	0	0	23.3329	2	1	AG	TT	CC	GG
1	S099	1	57	0	0	0	21.2883	2	1	AA	TC	TC	AG
1	S100	1	51	0	0	0	24.9898	2	1	AA	TT	TC	AG
1	S101	1	60	0	0	0	24.9473	2	3	AG	TT	CC	GG
1	S102	1	74	0	0	0	21.8578	2	4	AA	TC	TC	AG
1	S103	0	70	0	0	0	24.9444	2	3	AG	TT	TC	AG
1	S104	1	53	0	0	0	22.6403	2	1	AA	TC	TC	AG
1	S105	1	60	0	0	0	23.1474	1	4	GG	TT	CC	GG
1	S106	1	64	0	0	0	24.8375	1	3	AG	TT	TC	AG
1	S107	0	51	0	0	0	23.9375	2	1	AG	TC	CC	GG
1	S108	0	33	0	0	0	29.6693	2	3	AG	TC	TT	AA
1	S109	0	71	0	0	0	24.3054	1	4	AG	TT	TC	AG
1	S110	0	33	0	0	0	21.2612	1	3	AA	TT	TC	AG
1	S111	1	63	0	0	1	19.987	2	1	AA	TT	CC	GG
1	S112	0	81	0	0	0	28.0556	2	2	AA	TT	TC	AG
1	S113	0	58	0	0	0	21.3889	2	3	AA	TT	CC	GG
1	S114	1	67	0	0	0	20.6956	2	2	AA	TT	CC	GG
1	S115	1	62	0	0	0	24.3367	1	3	AG	TT	CC	GG
1	S116	0	54	0	0	0	22.6367	2	4	AA	TT	TC	AG
1	S117	1	57	0	0	0	28.1817	1	1	AG	TT	CC	GG
1	S118	1	69	0	0	0	22.0139	2	3	AA	TC	TC	AG
1	S119	1	57	0	0	0	19.8772	2	3	AG	TT	CC	GG
1	S120	0	69	0	0	0	27.8438	1	3	GG	TT	TC	AG
1	S121	1	52	0	0	0	28.5816	2	2	AA	TC	CC	GG
1	S122	1	46	0	0	0	25.5593	2	3	AA	TT	CC	GG
1	S123	0	47	0	0	0	21.9844	2	1	AA	TT	CC	GG
1	S124	1	66	0	0	0	22.9913	2	1	GG	TT	TC	AG
1	S125	0	79	0	0	0	28.2662	1	2	AG	TT	CC	GG
1	S126	1	77	0	0	0	29.2347	2	4	AA	TT	TC	AG
1	S127	0	71	0	0	0	19.5677	2	3	AA	TC	CC	GG
1	S128	0	45	0	0	0	21.9844	2	2	AA	TC	TC	AG
1	S129	1	69	0	0	0	24.7188	2	3	AA	TT	CC	GG
1	S130	1	65	0	0	0	28.0482	1	3	AA	TT	TC	AG
1	S131	1	65	0	0	0	24.7215	2	4	AA	TT	CC	GG
1	S132	1	52	0	0	0	22.2993	2	1	AA	TT	TC	AG
1	S133	1	51	0	0	0	20.5692	1	4	AG	TT	CC	GG
1	S134	1	62	0	0	0	23.5469	2	3	AG	TT	TC	AG
1	S135	0	55	0	0	0	23.3928	2	4	AA	TT	TC	AG
1	S136	0	62	0	0	0	19.2305	2	1	GG	TT	TC	AG
1	S137	1	63	0	0	0	23.1757	2	4	AA	TT	TC	AG
1	S138	0	37	0	0	0	21.0457	1	3	AG	TC	CC	GG
1	S139	1	74	0	0	0	20.3347	2	3	AG	TT	TC	AG
1	S140	1	69	0	0	0	22.5386	2	4	AA	TT	CC	GG
1	S141	0	54	0	0	0	23.9375	2	3	AA	TT	TC	AG
1	S142	0	43	0	0	0	25.8906	2	3	AA	TT	CC	GG
1	S143	1	72	0	0	0	20.2232	1	3	AG	TC	TC	AG
1	S144	1	54	0	0	0	19.1851	2	1	AG	TT	TC	AG
1	S145	1	68	0	0	0	23.1757	1	4	AG	TT	CC	GG
1	S146	0	58	0	0	0	20.4293	2	2	AG	TT	TC	AG
1	S147	0	70	0	0	0	23.3928	2	4	AG	TT	TC	AG
1	S148	1	58	0	0	0	19.1851	2	1	AA	TT	CC	GG
1	S149	1	61	0	0	1	19.8625	2	2	AA	TC	CC	GG
1	S150	0	40	0	0	0	21.4366	2	3	AA	TC	TC	AG
1	S151	1	82	0	0	0	22.051	2	1	AA	TT	TC	AG
1	S152	1	66	0	0	1	20.7812	1	3	AA	TC	TT	AA
1	S153	1	72	0	0	0	24.3751	2	1	AA	TC	TC	AG
1	S154	1	64	0	0	0	21.2612	2	3	AA	TT	CC	GG
1	S155	0	59	0	0	0	24.5344	2	1	AG	TT	CC	GG
1	S156	1	76	0	0	0	19.1851	2	3	AA	TC	TC	AG
1	S157	1	75	0	0	0	22.7656	2	1	AG	TC	CC	GG
1	S158	1	62	0	0	0	21.7585	2	3	AG	TT	CC	GG
1	S159	1	72	0	0	0	17.437	1	3	AA	TT	CC	GG
1	S160	1	32	0	0	0	19.1851	1	3	AG	TT	TC	AG
1	S161	1	70	0	0	0	23.2583	2	3	AA	TT	CC	GG
1	S162	1	55	0	0	0	26.2959	2	4	AA	TC	CC	GG
1	S163	0	34	0	0	0	21.0761	2	4	AA	TT	TT	AA
1	S164	0	60	0	0	0	23.3329	1	3	AA	TT	CC	GG
1	S165	1	63	0	0	0	23.3571	2	1	AA	TT	CC	GG
1	S166	1	58	0	0	0	20.0313	2	2	AA	TT	CC	GG
1	S167	1	78	0	0	0	19.1851	2	4	AG	TT	TC	AG
1	S168	1	59	0	0	0	24.9473	1	3	AA	TT	CC	GG
1	S169	1	75	0	0	0	20.2232	2	4	AA	TT	CC	GG
1	S170	1	56	0	0	0	27.602	2	3	AG	TT	TC	AG
1	S171	1	61	0	0	0	24.8375	2	1	AA	TT	CC	GG
1	S172	0	81	0	0	0	24.5	1	2	AA	TC	CC	GG
1	S173	0	79	0	0	0	25.8333	2	3	AA	TC	TC	AG
1	S174	0	82	0	0	0	31.3594	2	3	AA	TT	CC	GG
1	S175	1	69	0	0	0	23.2244	1	3	AG	TT	CC	GG
1	S176	0	57	0	0	0	24.5055	2	3	AG	TT	CC	GG
1	S177	0	58	0	0	0	24.3281	2	1	AA	TT	TT	AA
1	S178	1	65	0	0	0	19.987	1	3	AG	TT	TT	AA
1	S179	0	59	0	0	0	23.3624	2	1	AA	TT	CC	GG
1	S180	1	52	0	0	1	23.1757	2	1	AA	TT	TC	AG
1	S181	0	51	0	0	0	20.0313	2	4	AA	TT	CC	GG
1	S182	1	47	0	0	0	26.0102	1	3	AA	TT	CC	GG
1	S183	1	56	0	0	0	26.1055	2	3	AG	TT	CC	GG
1	S184	1	65	0	0	0	18.4151	1	3	AG	TT	CC	GG
1	S185	0	64	0	0	0	21.3117	2	4	AA	TC	TC	AG
1	S186	1	69	0	0	0	19.1851	2	3	AA	TT	TC	AG
1	S187	1	62	0	0	0	28.6969	1	1	AG	TT	TC	AG
1	S188	1	68	0	0	0	23.3374	2	1	AA	TT	TC	AG
1	S189	1	64	0	0	0	22.5386	1	1	AA	TT	TC	AG
1	S190	1	65	0	0	0	25.6024	2	1	AG	TT	TC	AG
1	S191	1	56	0	0	0	21.8741	2	4	AA	TT	CC	GG
1	S192	0	47	0	0	0	19.9674	1	3	AG	TT	TT	AA
1	S193	0	74	0	0	0	21.3117	2	1	AA	TT	TC	AG
1	S194	1	60	0	0	0	23.3571	2	2	AG	TC	TC	AG
1	S195	1	71	0	0	1	20.2232	2	3	AG	TC	TC	AG
1	S196	0	27	0	0	0	20.0313	2	4	AA	TT	CC	GG
1	S197	0	58	0	0	0	21.4572	2	2	AA	TT	CC	GG
1	S198	1	68	0	0	0	24.7215	2	4	AG	TT	TC	AG
1	S199	1	56	2	0	1	22.4671	2	1	AA	TT	CC	GG
1	S200	0	64	0	0	0	21.7306	1	2	AA	TT	TC	AG
1	S201	0	42	0	0	0	20.5288	2	4	GG	TT	CC	GG
1	S202	1	70	0	0	0	25.3016	1	4	GG	TT	TC	AG
1	S203	0	34	0	0	0	21.4042	2	1	AA	TT	TC	AG
1	S204	1	62	0	0	0	22.7063	1	4	AG	TC	CC	GG
1	S205	0	55	0	0	0	23.2615	2	4	AG	TT	CC	GG
1	S206	1	66	0	0	0	23.3571	1	4	AA	TT	TC	AG
1	S207	1	59	0	0	1	24.7215	1	3	AA	TT	TT	AA
1	S208	1	55	0	0	0	22.0139	1	3	AG	TT	TC	AG
1	S209	1	75	0	0	0	20.702	1	2	AA	TT	CC	GG
1	S210	0	53	0	0	0	24.3281	2	3	AG	TT	CC	GG
1	S211	1	64	0	0	1	24.0294	1	2	AA	TT	CC	GG
1	S212	1	63	0	0	0	22.2993	2	3	AA	TT	CC	GG
1	S213	0	69	0	0	0	25.8906	1	3	AA	TT	CC	GG
1	S214	0	51	0	0	0	23.9375	2	3	AG	CC	TC	AG
1	S215	1	48	0	0	0	24.9898	2	1	AG	TT	CC	GG
1	S216	0	57	0	0	0	16.9444	1	4	AG	TC	TC	AG
1	S217	0	48	0	0	0	26.4645	2	3	AG	TT	TC	AG
1	S218	0	75	0	0	0	21.33	1	4	AA	TT	CC	GG
1	S219	1	82	0	0	0	24.3895	2	1	AA	TC	CC	GG
1	S220	1	72	0	0	0	25.0351	1	3	AA	TT	TC	AG
1	S221	0	50	0	0	0	27.5552	2	3	AA	TC	TC	AG
1	S222	1	65	0	0	0	19.1851	2	2	AG	TC	TT	AA
1	S223	1	65	0	0	0	20.221	2	3	AA	TT	TC	AG
1	S224	0	60	0	0	0	23.2694	2	3	GG	TT	TT	AA
1	S225	1	54	0	0	0	28.8039	1	1	AG	TT	TC	AG
1	S226	1	78	0	0	0	20.5288	1	3	AA	TT	TC	AG
1	S227	0	47	0	0	0	23.6405	2	3	GG	TT	TC	AG
1	S228	0	49	0	0	0	18.7868	2	3	AA	TT	TC	AG
1	S229	1	47	0	0	0	23.6834	1	2	AA	TC	TC	AG
1	S230	1	61	0	0	0	22.1041	2	3	AG	TT	CC	GG
1	S231	1	57	0	0	0	24.3754	2	3	GG	TT	CC	GG
1	S232	0	60	0	0	0	21.5938	2	3	AG	TT	CC	GG
1	S233	1	66	0	0	0	19.5039	1	3	AG	TT	CC	GG
1	S234	0	36	0	0	0	21.3984	2	1	AA	TT	TC	AG
1	S235	1	35	0	0	0	24.1614	2	2	AG	TT	TC	AG
1	S236	1	74	0	0	0	23.8887	2	3	AG	TT	TC	AG
1	S237	1	69	0	0	1	23.8067	1	3	AG	TT	TC	AG
1	S238	0	49	0	0	0	20.6951	2	1	AA	TT	CC	GG
1	S239	0	38	0	0	0	16.7982	2	3	AG	TT	CC	GG
1	S240	0	62	0	0	0	21.1905	2	4	AA	TT	TC	AG
1	S241	0	42	0	0	0	22.8214	2	1	AA	TT	CC	GG
1	S242	1	65	0	0	0	28.0482	2	1	AA	TT	TT	AA
1	S243	0	55	0	0	0	19.6406	2	1	AA	TC	TC	AG
1	S244	0	43	0	0	0	23.3374	1	2	GG	TT	TT	AA
1	S245	1	72	0	0	0	20.5692	2	2	AA	TT	CC	GG
1	S246	0	63	0	0	0	23.3928	2	2	AG	CC	TC	AG
1	S247	0	46	0	0	0	22.375	2	1	AG	TT	CC	GG
1	S248	0	70	0	0	0	20.1283	1	2	AA	TC	CC	GG
1	S249	0	52	0	0	0	24.5344	2	3	AG	TT	TC	AG
1	S250	0	35	0	0	0	24.5346	2	3	AA	TT	TT	AA
1	S251	1	60	0	0	1	21.5077	2	2	AG	TT	TC	AG
1	S252	1	57	0	0	0	21.6073	2	1	AG	TT	TC	AG
1	S253	0	76	0	0	0	27.2698	2	3	GG	TT	TC	AG
1	S254	0	64	0	0	0	22.2193	2	1	AA	TT	TC	AG
1	S255	1	62	0	0	0	26.1896	2	1	AA	TT	CC	GG
1	S256	1	63	0	0	0	20.9152	1	3	AG	TT	CC	GG
1	S257	0	80	0	0	0	23.9375	1	4	AG	TT	CC	GG
1	S258	0	64	0	0	0	23.6473	1	2	AA	TT	CC	GG
1	S259	0	41	0	0	0	23.1563	2	2	AA	TT	TC	AG
1	S260	1	44	0	0	0	21.7585	2	4	AA	TT	TC	AG
1	S261	0	42	0	0	0	23.1563	2	3	AG	TC	CC	GG
1	S262	1	71	0	0	0	21.2612	2	3	AA	TT	TC	AG
1	S263	1	66	0	0	0	23.8556	2	4	AA	TC	TC	AG
1	S264	0	71	0	0	0	26.3065	1	2	AG	TT	TC	AG
1	S265	1	74	0	0	0	22.4723	2	3	AG	TC	TC	AG
1	S266	1	72	0	0	1	26.221	1	4	AA	TC	CC	GG
1	S267	0	57	0	0	0	20.4792	2	3	AA	TT	TC	AG
1	S268	0	46	0	0	0	17.7737	2	1	AG	TT	TC	AG
1	S269	1	57	0	0	0	19.5311	2	2	AA	TT	TC	AG
1	S270	0	62	0	0	0	20.4481	2	3	AG	TT	CC	GG
1	S271	0	81	0	0	0	23.8056	1	3	AG	TT	CC	GG
1	S272	1	56	0	0	0	23.2732	2	1	AA	TT	TC	AG
1	S273	1	65	0	0	1	25.8515	1	3	AA	TT	TC	AG
1	S274	0	56	0	0	0	21.5938	2	2	AG	TT	CC	GG
1	S275	0	35	0	0	0	18.1898	2	3	GG	TC	CC	GG
1	S276	1	58	0	0	0	24.3367	2	2	AA	CC	TT	AA
1	S277	0	66	0	0	0	25.2475	2	1	AA	TT	TC	AG
1	S278	0	41	0	0	0	20.3178	2	2	AA	TT	CC	GG
1	S279	0	47	0	0	0	21.9844	2	1	AA	TT	CC	GG
1	S280	1	63	0	0	0	24.4869	1	3	AA	TT	CC	GG
1	S281	0	53	0	0	0	24.0172	1	3	AA	TT	CC	GG
1	S282	0	67	0	0	0	22.0045	1	2	AA	TT	TC	AG
1	S283	1	78	0	0	0	20.0918	2	1	AA	TT	CC	GG
1	S284	0	38	0	0	0	21.4572	2	1	AA	TT	CC	GG
1	S285	1	74	0	0	0	26.4516	2	3	AG	TT	TT	AA
1	S286	0	46	0	0	0	20.8125	2	3	AA	TT	TT	AA
1	S287	1	79	0	0	0	23.2596	2	3	AG	TT	TC	AG
1	S288	0	47	0	0	0	22.375	2	1	AA	TT	TC	AG
1	S289	1	59	0	0	1	21.0191	2	4	AG	TT	TT	AA
1	S290	1	48	0	0	1	22.4671	2	3	AA	TT	TC	AG
1	S291	0	45	0	0	0	26.9381	2	3	AA	TT	TC	AG
1	S292	1	57	0	0	0	19.3581	2	3	AA	TC	TC	AG
1	S293	0	37	0	0	0	21.3325	2	3	AG	TT	TC	AG
1	S294	0	69	0	0	0	19.9734	2	1	AA	TT	TC	AG
1	S295	0	46	0	0	0	24.5346	2	2	AA	TT	CC	GG
1	S296	0	57	0	0	0	25.474	2	3	AG	TC	TC	AG
1	S297	0	41	0	0	0	21.3117	2	2	AA	TT	TT	AA
1	S298	1	56	0	0	1	25.7092	2	1	AG	TT	TC	AG
1	S299	1	50	0	0	0	21.2612	2	1	AG	TT	TT	AA
1	S300	0	62	0	0	0	32.4559	2	2	AA	TT	CC	GG
1	S301	0	68	0	0	0	23.3928	2	3	AA	TT	CC	GG
1	S302	0	54	0	0	0	30.2056	1	2	AA	TC	CC	GG
1	S303	1	52	0	0	1	17.7635	2	4	AG	TT	TC	AG
1	S304	0	56	0	0	0	22.1441	2	1	AA	TT	TC	AG
1	S305	0	49	0	0	0	23.9375	1	2	AA	TC	TC	AG
1	S306	1	53	0	0	0	21.6073	2	3	AA	TT	TC	AG
1	S307	0	59	0	0	0	21.4572	2	1	AA	TT	TC	AG
1	S308	0	51	0	0	0	17.6875	1	3	AA	TT	TC	AG
1	S309	0	54	0	0	0	23.3928	2	2	AA	TT	CC	GG
1	S310	1	55	0	0	0	22.9913	2	1	AG	TT	TC	AG
1	S311	0	49	0	0	0	23.5518	1	2	GG	TT	TC	AG
1	S312	1	55	0	0	0	23.6834	1	2	GG	TT	TC	AG
1	S313	1	47	0	0	0	23.2732	2	2	AG	TT	TT	AA
1	S314	0	51	0	0	0	24.4224	2	1	AA	TT	CC	GG
1	S315	1	57	0	0	0	22.9913	2	3	AG	TT	TC	AG
1	S316	1	64	0	0	0	19.0911	2	3	AA	TT	TT	AA
1	S317	1	61	0	0	0	21.0693	2	3	AA	TT	TC	AG
1	S318	1	68	0	0	0	20.702	1	2	AA	TC	TC	AG
1	S319	0	49	0	0	0	20.4219	2	3	AG	TT	TC	AG
1	S320	1	76	0	0	0	21.2612	1	2	AG	TC	CC	GG
1	S321	0	44	0	0	0	17.7248	2	4	AG	TT	CC	GG
1	S322	1	46	0	0	1	21.7953	2	4	AG	TT	CC	GG
1	S323	0	29	0	0	0	21.8675	2	1	AA	TT	CC	GG
1	S324	1	75	0	0	0	23.1757	2	3	AG	TT	TC	AG
1	S325	1	57	0	0	0	25.2252	2	3	AA	TT	TC	AG
1	S326	1	65	0	0	0	24.2387	1	3	GG	TC	TC	AG
1	S327	0	54	0	0	0	18.3465	2	4	AA	TC	CC	GG
1	S328	0	45	0	0	0	17.063	2	3	AG	TT	CC	GG
1	S329	0	72	0	0	0	24.5055	2	3	AG	TT	CC	GG
1	S330	0	59	0	0	0	22.7063	2	1	AG	TT	TC	AG
1	S331	0	42	0	0	0	25.2676	2	3	AA	TC	TC	AG
1	S332	1	73	0	0	0	20.7449	2	3	AA	TT	CC	GG
1	S333	1	46	0	0	0	23.6544	1	4	AA	TT	TC	AG
1	S334	0	54	0	0	0	21.0049	2	4	AG	TT	TC	AG
1	S335	1	55	0	0	0	19.4388	1	1	AG	TT	CC	GG
1	S336	1	56	0	0	0	19.6001	2	2	AA	TT	TT	AA
1	S337	0	50	0	0	0	23.3624	2	1	AA	TT	TC	AG
1	S338	0	58	0	0	0	23.9375	2	3	AG	CC	CC	GG
1	S339	1	69	0	0	0	24.9898	2	3	GG	TT	TC	AG
1	S340	0	24	0	0	0	19.1115	2	2	AA	TT	TC	AG
1	S341	0	75	0	0	0	23.9375	1	4	GG	TT	TC	AG
1	S342	0	79	0	0	0	15.7344	2	3	AA	TT	TC	AG
1	S343	1	56	0	0	0	25.8515	2	4	AA	TT	CC	GG
1	S344	0	79	0	0	0	21.7279	2	3	AG	TC	CC	GG
1	S345	0	58	0	0	0	20.8244	1	2	AA	CC	CC	AA
1	S346	0	65	0	0	0	22.7137	1	4	AG	TT	TC	AG
1	S347	0	64	0	0	0	24.8418	1	2	AG	TT	TC	AG
1	S348	1	54	0	0	0	18.0771	2	3	AG	TC	TC	AG
1	S349	1	42	0	0	0	20.5692	2	2	AA	TT	TC	AG
1	S350	1	63	0	0	1	20.3347	1	4	AA	TT	CC	GG
1	S351	0	77	0	0	0	27.8646	2	3	AA	TT	CC	GG
1	S352	1	61	0	0	0	22.5386	2	3	AG	TC	TC	AG
1	S353	1	71	0	0	0	24.7424	1	3	AA	TT	TC	AG
1	S354	0	66	0	0	0	24.5346	1	3	AG	TT	TC	AG
1	S355	1	40	0	0	0	28.2551	2	2	AA	TT	TC	AG
1	S356	1	70	0	0	0	21.7585	1	3	AA	TC	CC	GG
1	S357	1	56	0	0	0	25.5865	1	3	AG	TT	CC	GG
1	S358	0	66	0	0	0	19.933	2	3	AG	TT	TT	AA
1	S359	0	62	0	0	0	21.8039	1	1	AA	TT	TT	AA
1	S360	1	65	0	0	0	21.6927	1	2	AG	TT	CC	GG
1	S361	0	48	0	0	0	21.0457	2	3	AA	TT	CC	GG
1	S362	1	34	0	0	0	19.987	1	4	AG	TT	CC	GG
1	S363	1	58	0	0	0	27.5416	2	4	AA	TT	CC	GG
1	S364	0	61	0	0	0	21.0761	1	2	AG	TT	CC	GG
1	S365	1	44	0	0	0	18.924	1	3	AG	TT	CC	GG
1	S366	1	62	0	0	1	27.0731	1	2	AG	TT	TC	AG
1	S367	0	55	0	0	0	23.1003	2	1	AG	TC	CC	GG
1	S368	0	33	0	0	0	19.2305	2	2	AA	TT	TC	AG
1	S369	1	42	0	0	0	19.9932	2	4	AA	TT	TC	AG
1	S370	1	66	0	0	0	24.7215	2	4	AG	TC	TC	AG
1	S371	0	48	0	0	0	19.8821	2	1	AA	TT	TC	AG
1	S372	1	65	0	0	1	27.4274	2	4	GG	TC	TT	AA
1	S373	1	52	0	0	0	22.2993	1	2	AG	TT	CC	GG
1	S374	0	32	0	0	0	21.0457	2	4	AA	TT	CC	GG
1	S375	0	58	0	0	0	23.3928	2	3	AA	TT	TC	AG
1	S376	0	65	0	0	0	26.1369	2	3	AG	TT	CC	GG
1	S377	0	46	0	0	0	22.5317	2	4	AA	TT	CC	GG
1	S378	1	72	0	0	0	22.2776	1	3	AA	TT	CC	GG
1	S379	0	66	0	0	0	20.3178	2	4	AG	TT	CC	GG
1	S380	1	68	0	0	0	26.4516	2	4	AG	CC	TT	AA
1	S381	0	34	0	0	0	19.6467	2	4	AA	TT	TC	AG
1	S382	0	56	0	0	0	17.6875	2	4	AA	TT	TC	AG
1	S383	0	57	0	0	0	23.9375	2	2	AA	TT	TT	AA
1	S384	0	85	0	0	0	24.5346	2	3	AG	TT	TC	AG
1	S385	0	60	0	0	1	25.1904	1	2	AG	TC	TC	AG
1	S386	0	55	0	0	0	22.5317	2	3	AA	TT	CC	GG
1	S387	0	55	0	0	0	21.2031	2	3	AG	TT	CC	GG
1	S388	1	67	0	0	0	21.4573	1	4	AG	TT	CC	GG
1	S389	1	59	0	0	0	22.5386	2	4	AA	TT	CC	GG
1	S390	0	42	0	0	0	21.5938	2	4	AG	TT	TT	AA
1	S391	0	66	0	0	0	20.4594	1	2	AG	TC	CC	GG
1	S392	1	71	0	0	0	26.6246	2	4	AA	TT	TC	AG
1	S393	1	79	0	0	0	22.9913	2	1	AG	TC	TC	AG
1	S394	0	61	0	0	0	22.637	2	1	AA	TT	CC	GG
1	S395	0	58	0	0	0	19.6406	2	4	AG	TT	TC	AG
1	S396	0	60	0	0	0	28.5404	2	4	AG	TT	TC	AG
1	S397	1	37	0	0	0	21.8578	2	4	AA	TT	CC	GG
1	S398	0	63	0	0	0	19.25	1	4	AA	TT	CC	GG
1	S399	1	57	0	0	0	22.96	1	2	AG	TT	CC	GG
1	S400	0	36	0	0	0	22.1441	2	4	AA	TT	CC	GG
1	S401	1	71	0	0	0	26.5262	2	4	AG	TT	TC	AG
1	S402	1	50	0	0	0	16.1107	2	4	AG	TT	CC	GG
1	S403	1	38	0	0	0	27.0118	2	3	AA	TT	TC	AG
1	S404	1	75	0	0	0	23.544	1	4	GG	TC	TT	AA
1	S405	1	78	0	0	0	18.1309	2	3	AG	TT	CC	GG
1	S406	0	48	0	0	1	19.3189	2	1	AA	TT	TC	AG
1	S407	0	63	0	0	0	22.5317	2	2	AA	TC	TT	AA
1	S408	0	66	0	0	0	23.5518	2	4	AA	TT	TC	AG
1	S409	1	60	1	0	0	30.5712	2	4	AA	TT	TC	AG
1	S410	0	61	0	0	0	18.2096	1	3	AA	TT	TC	AG
1	S411	0	48	0	0	0	21.9844	1	3	AG	TT	CC	GG
1	S412	0	60	0	0	0	17.5656	2	4	AA	TC	TC	AG
1	S413	0	46	0	0	0	20.5288	2	2	AA	TT	CC	GG
1	S414	1	60	0	0	1	26.2117	1	1	AG	TT	TC	AG
1	S415	1	41	0	0	0	21.6553	2	4	AG	TC	CC	GG
1	S416	1	57	0	0	0	22.6003	1	4	AA	TT	TT	AA
1	S417	0	68	0	0	1	22.4671	1	4	AG	TT	CC	GG
1	S418	1	63	0	0	0	17.1525	2	3	AA	TT	CC	GG
1	S419	1	59	0	0	0	25.7595	1	3	AA	TT	CC	GG
1	S420	1	57	0	0	0	21.2031	1	2	AG	TT	TC	AG
1	S421	1	74	0	0	0	20.6951	2	2	AA	TT	CC	GG
1	S422	1	67	0	0	0	24.7215	1	3	AG	TT	CC	GG
1	S423	1	63	0	0	1	32.3878	1	3	AG	TT	CC	GG
1	S424	1	65	1	0	0	26.0605	2	4	AA	TT	TC	AG
1	S425	1	57	0	0	0	22.2993	2	4	AA	TT	TC	AG
1	S426	0	51	0	0	0	19.6406	2	3	AA	TT	TC	AG
1	S427	1	75	0	0	1	23.0895	1	2	AG	TT	TC	AG
1	S428	0	60	0	0	0	18.5535	2	3	AA	TT	TC	AG
1	S429	1	65	0	0	0	21.9844	2	2	AA	TT	TC	AG
1	S430	0	43	0	0	0	24.7188	2	3	AG	TC	CC	GG
1	S431	0	63	0	0	0	19.25	1	3	GG	TT	CC	GG
1	S432	1	47	0	0	0	26.1489	1	3	AA	TT	TC	AG
1	S433	1	57	2	2.3	1	25.1097	2	3	AG	TC	CC	GG
1	S434	1	69	2	2.6	0	24.3751	1	2	AA	TT	TC	AG
1	S435	1	40	2	2.75	0	24.8911	1	2	AA	TT	TC	AG
1	S436	1	41	2	3	1	19.987	2	2	AA	TT	TC	AG
1	S437	1	62	2	3	0	26.6224	1	3	AA	TC	TC	AG
1	S438	1	45	2	3	1	29.8524	2	3	AG	TT	TC	AG
1	S439	1	54	2	3.5	0	21.7585	1	2	AG	TC	TC	AG
1	S440	1	46	2	3.5	1	23.2732	2	4	AA	TC	CC	GG
1	S441	1	36	2	4	0	17.8589	2	4	AA	TT	CC	GG
1	S442	1	55	2	4.1	1	21.9692	2	3	AA	TT	TC	AG
1	S443	1	58	2	5	0	23.53	1	2	AA	TT	CC	GG
1	S444	1	52	2	5	0	23.4854	1	3	AA	TT	CC	GG
1	S445	1	55	2	5	1	19.933	2	4	AA	TC	CC	GG
1	S446	1	68	2	5.5	1	23.6834	2	2	AA	TT	TC	AG
1	S447	1	72	2	5.6	0	17.2126	2	1	AA	TC	CC	GG
1	S448	1	59	2	6	1	20.0918	1	3	AG	TT	CC	GG
1	S449	1	56	2	6.5	1	24.7123	2	4	AG	TT	CC	GG
1	S450	1	68	2	7	0	20.3347	2	3	AG	TC	TC	AG
1	S451	1	35	2	7	1	24.9898	2	3	AA	TT	TC	AG
1	S452	1	59	2	7	0	21.2612	2	1	AA	TT	TT	AA
1	S453	1	52	2	7	1	24.3751	2	3	AG	TT	TT	AA
1	S454	1	57	2	7	1	22.9913	2	1	AA	TC	CC	GG
1	S455	1	62	2	7	1	29.9118	2	4	AA	TT	CC	GG
1	S456	1	46	2	7	0	24.9898	2	1	AA	TC	TC	AG
1	S457	1	74	2	7	0	14.3889	2	3	AG	TC	CC	GG
1	S458	1	39	2	7	0	22.2738	2	4	AA	TT	CC	GG
1	S459	1	56	2	8	0	18.924	2	3	AA	TT	CC	GG
1	S460	1	57	2	8	0	20.9382	1	2	AA	TT	TC	AG
1	S461	1	74	2	8	0	21.2612	2	4	AA	TC	TT	AA
1	S462	1	55	2	8	1	19.5039	2	2	AA	TT	CC	GG
1	S463	1	49	2	8	1	25.0675	2	1	AA	TT	TC	AG
1	S464	1	60	2	8	0	25.0675	2	3	AG	TC	TC	AG
1	S465	0	59	2	8	0	20.4219	2	3	AG	TT	TC	AG
1	S466	1	67	2	8	1	21.9844	1	2	AG	TC	TC	AG
1	S467	1	54	2	8	0	26.7976	2	3	AG	TT	TC	AG
1	S468	1	53	2	8	0	23.3374	2	3	AA	TC	CC	GG
1	S469	1	66	2	8	0	21.2612	2	3	AA	TC	CC	GG
1	S470	1	27	2	9	1	21.1575	2	3	AA	TC	CC	GG
1	S471	1	53	2	9.5	0	20.8223	2	3	AG	TC	CC	GG
1	S472	1	54	2	11	0	21.9533	2	1	AG	TC	CC	GG
1	S473	1	53	2	11	0	23.9236	1	3	AG	TT	CC	GG
1	S474	1	61	2	11	0	22.4713	1	2	AA	TT	CC	GG
1	S475	1	63	2	12	0	18.7531	2	4	AA	TT	TC	AG
1	S476	1	66	1	12	0	25.1094	2	3	AG	TT	CC	GG
1	S477	1	61	2	12	1	18.8391	2	3	AA	TC	TC	AG
1	S478	1	40	2	12	0	19.1851	2	3	AA	TT	TT	AA
1	S479	1	63	2	12	0	24.0294	1	2	AA	TT	TC	AG
1	S480	1	47	2	12	0	19.1851	2	1	AG	TC	TT	AA
1	S481	1	62	2	12	0	19.1851	2	1	AA	TT	TC	AG
1	S482	1	56	2	12	1	17.801	2	2	AA	TC	TC	AG
1	S483	1	63	2	12	0	24.7215	1	3	AA	TT	TT	AA
1	S484	1	33	2	12	1	20.5692	1	3	AG	TT	CC	GG
1	S485	1	44	2	12	1	20.7812	2	2	AA	TT	TC	AG
1	S486	1	47	2	12	0	19.699	2	4	AG	TT	TC	AG
1	S487	1	55	2	12	0	25.5995	2	4	AG	TC	TC	AG
1	S488	1	58	2	12	1	21.0714	2	4	AA	TT	TT	AA
1	S489	1	63	2	12	1	23.9375	1	3	AG	TC	CC	GG
1	S490	1	52	2	13.25	0	26.0102	1	2	AG	TT	TT	AA
1	S491	1	67	2	14	1	15.7038	2	3	AA	TT	CC	GG
1	S492	1	51	2	14	0	24.2024	2	2	AA	TC	TC	AG
1	S493	1	75	2	14	1	22.6453	2	3	AG	TT	CC	GG
1	S494	1	60	2	17	1	25.5399	1	2	AG	TT	TC	AG
1	S495	1	64	2	17	0	20.3347	2	2	AA	TT	TC	AG
1	S496	1	36	2	17	0	19.3268	2	1	AG	TT	TC	AG
1	S497	1	69	2	17	1	18.2959	2	2	AA	TT	CC	GG
1	S498	1	37	2	17	1	25.6486	2	1	AG	TT	TC	AG
1	S499	1	62	2	17	0	20.7449	2	1	AA	TT	TC	AG
1	S500	1	52	2	17	0	21.0457	2	1	AA	TT	TC	AG
1	S501	1	65	2	17	0	27.3923	1	2	AA	TC	TC	AG
1	S502	1	57	2	17	0	18.4282	2	3	AA	TT	TC	AG
1	S503	1	64	2	17	1	27.1436	1	3	AG	TT	TC	AG
1	S504	1	72	2	17	0	24.4995	2	1	AA	TT	CC	GG
1	S505	1	60	2	17	1	20.221	2	3	AA	TT	TC	AG
1	S506	1	68	2	17	0	27.0625	2	2	AA	TC	TC	AG
1	S507	1	59	2	17	1	20.1641	2	1	AG	TT	TC	AG
1	S508	1	73	2	17	1	18.2154	2	2	AG	TT	TC	AG
1	S509	1	66	2	17	0	23.53	1	3	GG	TT	TC	AG
1	S510	1	73	2	17.6	0	22.8863	2	3	AA	TT	TC	AG
1	S511	1	37	2	18	1	21.3086	2	1	AA	TT	CC	GG
1	S512	1	61	2	18	1	24.8265	2	4	AA	TT	TC	AG
1	S513	1	63	2	19.25	0	20.5692	1	3	AA	TT	TC	AG
1	S514	1	77	2	21.5	1	22.9059	1	3	AA	CC	TC	AG
1	S515	1	66	2	22	0	19.3092	2	2	AA	TT	TT	AA
1	S516	1	46	2	22	0	23.2204	2	3	AA	TT	CC	GG
1	S517	1	57	2	22	1	27.1436	2	2	AG	TT	TC	AG
1	S518	1	67	2	22	0	22.5581	1	3	AA	TT	TT	AA
1	S519	1	50	2	22	0	21.2157	2	2	AG	TT	TT	AA
1	S520	1	64	2	22	1	17.6563	2	4	AA	TT	TC	AG
1	S521	1	51	2	22	0	19.9674	2	2	AA	TT	CC	GG
1	S522	1	61	2	22	0	24.7587	2	2	GG	TT	TC	AG
1	S523	1	58	2	22	0	18.1254	2	4	AA	TT	TC	AG
1	S524	1	59	2	22	0	20.6956	1	2	AA	TT	CC	GG
1	S525	1	62	2	22	0	17.8611	2	1	AG	TT	CC	GG
1	S526	1	72	1	22	1	29.5533	2	3	AG	TT	TC	AG
1	S527	1	60	2	22	1	25.8906	2	3	AA	TT	CC	GG
1	S528	1	56	2	22	1	23.1811	2	1	AG	TT	CC	GG
1	S529	1	55	2	22	1	22.5386	2	3	AG	TT	TC	AG
1	S530	1	52	2	22	1	28.2551	2	1	AA	TT	TC	AG
1	S531	1	43	1	22	0	21.4572	2	3	AA	TC	CC	GG
1	S532	1	74	2	22	0	24.1614	1	2	AG	TC	CC	GG
1	S533	1	75	2	22	0	19.8772	1	2	AA	TT	TT	AA
1	S534	1	64	2	22	0	25.9694	2	3	AA	TC	CC	GG
1	S535	1	67	2	22	1	22.6453	2	4	AA	TT	TT	AA
1	S536	1	48	2	22	1	22.9913	2	2	AG	TT	CC	GG
1	S537	0	56	2	22	1	22.5703	2	2	AA	TC	TC	AG
1	S538	1	43	2	22	1	24.1614	2	2	AA	TT	CC	GG
1	S539	1	44	2	22	0	24.3751	2	1	AG	TT	CC	GG
1	S540	1	73	2	22	1	22.5386	2	1	AA	TT	CC	GG
1	S541	1	65	2	22	0	24.3754	1	3	AG	TT	CC	GG
1	S542	1	62	2	22	0	21.2612	1	3	AG	TT	CC	GG
1	S543	1	45	2	22	0	21.2612	2	1	AA	TT	TC	AG
1	S544	1	46	2	22	0	24.0102	2	1	AG	TT	TC	AG
1	S545	1	59	1	22	1	23.1757	1	3	AA	TT	CC	GG
1	S546	1	66	2	22	0	17.3962	2	3	AA	TT	TC	AG
1	S547	1	45	2	22	0	28.5557	2	1	AA	TT	CC	GG
1	S548	1	82	2	22	0	19.6001	2	4	AG	TT	CC	GG
1	S549	1	65	2	22	1	23.6834	2	3	AA	TC	TC	AG
1	S550	1	56	2	22	0	17.063	1	4	AG	TC	TC	AG
1	S551	1	59	1	22	0	24.5055	2	4	AA	TT	CC	GG
1	S552	1	49	2	22	0	24.5238	2	1	AG	TC	TC	AG
1	S553	1	67	2	22	0	20.2133	2	3	AA	TT	CC	GG
1	S554	1	54	2	22	1	20.6956	1	3	GG	TC	CC	GG
1	S555	1	44	2	22	0	20.5062	2	3	AA	CC	TC	AA
1	S556	1	64	2	24.5	0	23.2732	2	3	AA	TT	CC	GG
1	S557	1	44	2	24.5	1	20.5692	2	3	AA	TT	TC	AG
1	S558	1	61	2	24.5	1	19.1851	2	3	AA	TT	TC	AG
1	S559	1	53	2	24.5	1	15.5597	2	3	AA	TT	TC	AG
1	S560	1	59	2	27	0	22.2993	1	3	AG	TT	TC	AG
1	S561	1	58	2	28	1	26.2117	2	1	AA	TT	CC	GG
1	S562	1	71	2	28.25	0	26.7596	1	3	AG	TT	CC	GG
1	S563	1	53	2	32	1	18.526	2	3	AG	TT	CC	GG
1	S564	1	66	2	32	1	20.3347	2	1	GG	TT	CC	GG
1	S565	1	58	2	32	0	25.0675	1	3	AA	TC	CC	GG
1	S566	1	57	2	32	1	19.5311	2	2	AA	TT	TC	AG
1	S567	1	57	2	32	1	22.5932	1	3	AG	TT	CC	GG
1	S568	1	62	2	32	0	22.9059	2	1	AG	TT	CC	GG
1	S569	1	53	2	32	0	28.1817	1	2	AA	TT	TC	AG
1	S570	1	56	2	32	1	24.3367	2	3	AG	TC	CC	GG
1	S571	1	55	2	32	1	19.1851	2	2	AA	TT	CC	GG
1	S572	1	66	2	32	0	27.0625	2	3	AA	TT	CC	GG
1	S573	1	57	2	32	0	26.9706	1	4	AG	TC	CC	GG
1	S574	1	52	2	32	1	23.0306	2	1	AG	TT	CC	GG
1	S575	1	75	2	32	0	23.8091	2	3	AA	TT	TC	AG
1	S576	1	56	2	32	1	24.3367	2	4	AA	TT	TC	AG
1	S577	1	47	2	32	1	19.1851	2	3	AA	TT	TC	AG
1	S578	1	60	2	32	0	24.7215	1	3	AA	CC	CC	AA
1	S579	1	71	2	32	1	19.1851	2	3	AA	TC	TC	AG
1	S580	1	54	2	32	0	21.398	2	1	AG	TT	CC	GG
1	S581	1	44	2	32	1	24.9473	2	3	AA	TC	CC	GG
1	S582	1	79	2	32	0	21.7245	1	4	AA	TT	CC	GG
1	S583	1	59	2	32	0	21.6073	1	4	AA	TT	CC	GG
1	S584	1	56	2	32	1	23.8564	2	3	AA	TT	TT	AA
1	S585	1	57	2	32	0	20.7865	2	3	AA	TT	CC	GG
1	S586	1	53	2	32	1	20.5692	2	1	AG	TT	TC	AG
1	S587	1	69	2	32	0	28.8447	2	1	AA	TT	CC	GG
1	S588	1	55	2	32	0	29.5688	2	2	AA	TT	TC	AG
1	S589	1	54	2	32	0	21.7585	2	4	AA	TC	CC	GG
1	S590	1	51	2	32	1	29.5548	2	4	AA	TT	CC	GG
1	S591	1	48	2	32	0	24.9473	1	3	AG	TT	TC	AG
1	S592	1	54	2	32	0	21.7245	2	3	GG	TT	TC	AG
1	S593	1	54	2	32	1	21.484	2	3	AA	TT	TC	AG
1	S594	1	62	2	32	1	20.4573	2	1	AA	TT	TT	AA
1	S595	1	58	2	32	0	22.6453	2	2	AA	TT	TT	AA
1	S596	1	62	2	32	0	22.6453	2	2	AA	TC	CC	GG
1	S597	1	63	2	32	0	22.1296	1	1	AG	TT	CC	GG
1	S598	1	63	2	32	0	23.1757	1	3	AG	TT	CC	GG
1	S599	1	60	2	32	0	21.4572	2	2	AA	TC	CC	GG
1	S600	1	61	2	32	0	21.5813	1	3	AA	TT	CC	GG
1	S601	1	52	2	32	0	24.2228	2	1	AA	TC	TT	AA
1	S602	1	60	2	32	0	21.4366	2	3	AG	TT	TC	AG
1	S603	1	57	2	32	1	18.0697	1	4	AG	TT	TC	AG
1	S604	1	54	2	32	1	27.0625	1	3	AA	TT	TT	AA
1	S605	1	53	2	32	1	22.2911	2	4	AG	TC	TC	AG
1	S606	1	61	2	32	0	21.398	2	4	AG	TT	CC	GG
1	S607	1	60	2	33	1	26.7976	2	3	AG	TT	CC	GG
1	S608	1	66	2	35.75	1	24.3754	1	2	AA	TC	CC	GG
1	S609	1	56	2	37	1	26.0102	1	2	AA	TT	TC	AG
1	S610	1	79	2	37	0	23.4398	1	3	AA	TT	CC	GG
1	S611	1	76	2	37	0	27.1436	2	3	AA	TT	CC	GG
1	S612	1	55	2	37	1	23.9586	2	3	AG	CC	TC	AG
1	S613	1	67	1	37	1	23.6837	1	3	AA	TT	CC	GG
1	S614	1	55	2	39	0	23.071	2	1	AA	TC	CC	GG
1	S615	1	59	2	40	0	25.8515	2	2	AG	TT	CC	GG
1	S616	1	63	2	42	1	20.4219	2	1	AA	TT	CC	GG
1	S617	1	61	2	42	0	23.1474	2	2	AG	TT	TC	AG
1	S618	1	73	2	42	0	26.1896	1	2	AA	TT	CC	GG
1	S619	1	62	2	42	1	15.7249	2	4	AA	TT	TT	AA
1	S620	1	59	1	42	0	21.0714	2	1	AA	TT	TC	AG
1	S621	1	60	2	42	1	25.0089	2	2	AA	TC	TC	AG
1	S622	1	69	2	42	1	23.9375	2	1	AA	TT	CC	GG
1	S623	1	62	2	42	1	20.8383	1	3	AA	TT	TC	AG
1	S624	1	65	2	42	1	21.5077	1	3	AA	TT	TC	AG
1	S625	1	56	2	42	0	19.8625	2	2	AA	TT	CC	GG
1	S626	1	65	2	42	0	19.1709	2	4	AG	TT	TC	AG
1	S627	1	68	2	42	0	24.0615	2	2	AA	TT	TC	AG
1	S628	1	62	2	42	0	18.2154	1	3	AA	TT	CC	GG
1	S629	1	62	2	42	0	22.9784	2	3	AA	TT	CC	GG
1	S630	1	67	2	42	0	18.6449	1	3	AG	TT	TC	AG
1	S631	1	58	2	42	1	25.3591	2	1	AG	TT	CC	GG
1	S632	1	59	2	42	1	19.1851	2	3	AA	TT	CC	GG
1	S633	1	75	2	42	0	26.2117	2	3	AA	TT	TC	AG
1	S634	1	66	2	42	1	20.3347	2	1	AA	TT	CC	GG
1	S635	1	75	2	42	0	22.2079	1	3	AG	TT	CC	GG
1	S636	1	59	2	42	0	23.4481	1	3	AA	TC	CC	GG
1	S637	1	68	2	42	1	25.5	1	2	AA	TC	TC	AG
1	S638	1	67	2	42	1	24.5569	1	3	AA	CC	CC	AA
1	S639	1	49	2	42	1	17.9472	2	4	AA	TT	TC	AG
1	S640	1	62	2	42	0	22.4671	2	4	AA	TC	CC	GG
1	S641	1	67	2	42	1	20.2133	1	3	AA	TT	TC	AG
1	S642	1	68	2	42	0	24.0883	1	3	AG	TT	TC	AG
1	S643	1	61	2	42	0	20.702	2	3	AG	TC	TC	AG
1	S644	1	40	2	42	0	24.3754	2	1	AA	TT	TC	AG
1	S645	1	69	2	42	0	23.6405	2	4	AG	TT	TC	AG
1	S646	1	68	2	42	0	24.5238	2	3	AA	CC	CC	GG
1	S647	1	57	2	42	1	20.5474	2	3	AA	CC	CC	GG
1	S648	1	66	2	42	0	24.2387	1	4	AA	TT	TC	AG
1	S649	1	61	2	42	0	17.8589	2	4	AG	TT	TC	AG
1	S650	1	68	2	42	1	24.3754	1	2	AG	TT	CC	GG
1	S651	1	82	2	42	1	24.8418	1	2	AA	TC	TC	AG
1	S652	1	71	2	43	0	28.1601	2	3	AA	TC	CC	GG
1	S653	1	63	2	47	1	21.0191	1	4	AG	TT	TT	AA
1	S654	1	63	2	47	0	24.5882	2	4	AA	TT	TC	AG
1	S655	1	65	2	47	0	19.7042	2	4	AA	TT	TC	AG
1	S656	1	65	2	47	0	20.702	1	3	AG	TT	TC	AG
1	S657	1	55	2	47	1	29.8878	2	3	GG	TC	TC	AG
1	S658	1	62	2	47	1	24.6415	1	3	AA	TT	TC	AG
1	S659	1	72	2	47	1	23.9375	2	3	AA	TC	CC	GG
1	S660	1	54	2	47	1	26.579	2	1	AG	TC	CC	GG
1	S661	1	43	2	47	0	23.7254	2	1	AA	TT	TC	AG
1	S662	1	70	2	52	0	19.3581	1	2	AA	TT	CC	GG
1	S663	1	75	2	52	1	22.1128	2	3	AA	TC	TT	AA
1	S664	1	79	2	52	1	18.1309	1	4	AG	TT	CC	GG
1	S665	1	82	2	52	0	17.109	2	4	AG	TT	CC	GG
1	S666	1	57	2	57.5	1	23.8067	2	4	AG	TT	TT	AA
1	S667	0	51	1	62	0	23.9375	2	4	AA	TT	CC	GG
1	S668	1	62	2	62	0	20.702	1	3	GG	TT	CC	GG
1	S669	1	82	2	62	0	20.0918	1	3	AG	TT	TC	AG
1	S670	1	55	2	62	0	22.9913	2	3	AG	TT	TC	AG
1	S671	1	72	2	62	0	21.2612	1	2	AG	TC	CC	GG
1	S672	1	66	2	62	1	22.3776	2	2	AA	TT	TC	AG
1	S673	1	68	2	62	0	20.702	1	3	GG	TT	CC	GG
1	S674	1	63	2	62	0	22.6453	1	3	AG	TT	TC	AG
1	S675	1	68	2	62	0	23.3374	1	3	AA	TT	CC	GG
1	S676	1	63	2	62	0	20.7395	2	3	AA	TT	TC	AG
1	S677	1	55	2	62	1	22.2181	2	2	AG	TC	CC	GG
1	S678	1	55	2	62	0	20.7812	1	4	AG	TT	CC	GG
1	S679	1	64	2	62	1	21.3325	1	1	AG	TT	CC	GG
1	S680	1	60	2	62	1	22.5386	1	3	AA	TT	TC	AG
1	S681	1	56	2	62	1	19.2783	2	3	AA	TC	TC	AG
1	S682	1	61	2	62	1	26.4516	2	4	AA	TC	TC	AG
1	S683	1	68	2	64.5	1	20.2232	1	2	AA	TT	CC	GG
1	S684	1	65	2	72	0	27.2299	1	3	AG	TT	CC	GG
1	S685	1	71	2	77	1	18.9672	2	1	AG	TT	CC	GG
1	S686	1	68	2	77	0	26.5375	2	3	AA	TT	TC	AG
1	S687	1	65	2	77	1	20.0313	1	2	AG	TT	TC	AG
1	S688	1	72	2	82	0	17.801	1	3	GG	TT	CC	GG
1	S689	1	62	2	82	0	25.3016	2	1	AG	TC	CC	GG
1	S690	1	63	2	82	1	21.4366	2	3	AA	TT	TC	AG
1	S691	1	60	2	82	1	26.0036	1	4	GG	TT	CC	GG
1	S692	1	64	2	92	0	28.8604	2	3	AA	TC	CC	GG
